# Supplementary material for: Evolution of Superinfection Immunity in Cluster A Mycobacteriophages
Source: mBio. 2019 Jun 4;10(3):e00971-19. doi: 10.1128/mBio.00971-19 (PMC6550527; doi:10.1128/mBio.00971-19)
Supplement: TABLE S1 [file mBio.00971-19-st001.xlsx]

## Sheet: Sheet1
strain type	defending phage	challenging phage	whole genome nucleotide distance	whole genome gene content dissimilarity	repressor distance	stoperator motif distance	replicates	minimum infection score	maximum infection score	average infection score
lysogen	alma	alma	0	0	0	0	10	0	1	0.1
lysogen	alma	archernm	0.196554	0.5132	44.65	3.1	6	2	6	3.5
lysogen	alma	bxb1	0.332171	0.7869	51.9	3.48	4	4	6	5.25
lysogen	alma	d29	0.223832	0.565	NA	2.64	2	5	5	5
lysogen	alma	darthphader	0.202305	0.4699	38.61	2.43	5	5	6	5.4
lysogen	alma	davinci	0.215132	0.5833	30.77	2.03	3	6	6	6
lysogen	alma	drake55	0.211249	0.5895	38.99	2.61	2	3	3	3
lysogen	alma	dreamboat	0.365621	0.8053	51.9	3.37	6	5	6	5.5
lysogen	alma	eagleeye	0.216437	0.5106	18.63	2.29	3	2	3	2.33333
lysogen	alma	echild	0.207934	0.5771	44.65	2.55	2	4	4	4
lysogen	alma	et2brutus	0.242769	0.5997	31.65	2.41	5	4	6	5.6
lysogen	alma	gladiator	0.221938	0.5497	30.77	2.74	4	6	6	6
lysogen	alma	jaan	0.207934	0.543	31.65	3.33	2	3	5	4
lysogen	alma	jeffabunny	0.216437	0.5614	NA	2.1	1	6	6	6
lysogen	alma	journey13	0.223243	0.5769	34.81	2.73	1	5	5	5
lysogen	alma	l5	0.22266	0.5564	35.44	2.95	5	5	5	5
lysogen	alma	ladybird	0.197135	0.5789	44.65	2.79	6	3	5	3.83333
lysogen	alma	larenn	0.212725	0.5589	41.14	2.85	2	2	3	2.5
lysogen	alma	misswhite	0.216569	0.5828	NA	3.07	1	5	5	5
lysogen	alma	mulciber	0.24101	0.5937	31.65	2.48	2	5	6	5.5
lysogen	alma	peaches	0.292657	0.6768	45.51	3.7	5	5	6	5.4
lysogen	alma	petruchio	0.359514	0.803	51.9	3.3	1	6	6	6
lysogen	alma	phitm1	0.22266	0.5564	NA	2.95	3	5	5	5
lysogen	alma	phitm33	0.211493	0.5673	NA	2.41	1	5	5	5
lysogen	alma	phitm36	0.217366	0.5155	NA	2.28	1	5	5	5
lysogen	alma	phitm38	0.223832	0.565	NA	2.64	1	5	5	5
lysogen	alma	phitm4	0.22266	0.5564	NA	2.81	2	4	5	4.5
lysogen	alma	phitm41	0.22266	0.5564	NA	2.95	1	5	5	5
lysogen	alma	phitm43	0.223832	0.565	NA	2.64	1	5	5	5
lysogen	alma	phitm44	0.223832	0.565	NA	2.64	2	5	5	5
lysogen	alma	phitm6	0.22266	0.5564	NA	2.95	2	5	5	5
lysogen	alma	pioneer	0.0360439	0.1397	0.62	0.76	4	0	0	0
lysogen	alma	piro94	0.211983	0.6063	38.99	2.86	1	5	5	5
lysogen	alma	redrock	0.20589	0.5238	47.17	2.61	7	5	5	5
lysogen	alma	serenity	0.211615	0.552	34.18	2.83	3	5	5	5
lysogen	alma	starstuff	0.219404	0.5638	32.91	2.84	2	5	5	5
lysogen	alma	trixie	0.203156	0.5589	46.54	3.02	3	3	6	4.66667
lysogen	archernm	alma	0.196554	0.5132	44.65	3.1	1	4	4	4
lysogen	archernm	archernm	0	0	0	0	7	0	0	0
lysogen	archernm	bxb1	0.330644	0.8044	58.23	4.08	5	4	5	4.4
lysogen	archernm	d29	0.178411	0.4337	NA	2.29	2	4	4	4
lysogen	archernm	darthphader	0.197919	0.5667	39.62	3.04	2	6	6	6
lysogen	archernm	davinci	0.192808	0.5288	44.23	2.45	2	6	6	6
lysogen	archernm	drake55	0.124063	0.3942	22.62	1.32	1	0	0	0
lysogen	archernm	dreamboat	0.370947	0.8222	58.23	3.88	2	5	6	5.5
lysogen	archernm	eagleeye	0.208864	0.5081	42.14	3	2	5	5	5
lysogen	archernm	echild	0.130638	0.3318	19.05	1.3	2	0	0	0
lysogen	archernm	et2brutus	0.220238	0.5672	38.36	1.9	4	1	3	2.25
lysogen	archernm	gladiator	0.195977	0.5372	43.59	2.56	3	4	4	4
lysogen	archernm	jaan	0.157474	0.4972	33.96	2.16	3	0	0	0
lysogen	archernm	jeffabunny	0.192536	0.5494	NA	2.46	2	5	5	5
lysogen	archernm	journey13	0.175724	0.484	37.74	2.49	1	4	4	4
lysogen	archernm	l5	0.162564	0.4778	38.36	1.6	3	3	4	3.33333
lysogen	archernm	ladybird	0.11336	0.3184	20.24	1.37	2	0	2	1
lysogen	archernm	larenn	0.126689	0.4143	22.42	1.06	1	0	0	0
lysogen	archernm	misswhite	0.167508	0.4835	NA	2.18	1	4	4	4
lysogen	archernm	mulciber	0.217903	0.5395	38.36	1.63	2	1	3	2
lysogen	archernm	peaches	0.272356	0.6569	56.41	3.48	4	5	5	5
lysogen	archernm	petruchio	0.369575	0.8202	58.23	3.89	1	5	5	5
lysogen	archernm	phitm33	0.180021	0.5444	NA	2.3	1	3	3	3
lysogen	archernm	phitm39	0.220238	0.5672	NA	1.9	1	3	3	3
lysogen	archernm	phitm4	0.162564	0.4778	NA	1.75	1	3	3	3
lysogen	archernm	phitm40	0.220238	0.5672	NA	1.9	1	3	3	3
lysogen	archernm	phitm42	0.103941	0.2326	NA	1.04	1	5	5	5
lysogen	archernm	phitm43	0.178411	0.4337	NA	2.29	1	4	4	4
lysogen	archernm	phitm44	0.178411	0.4337	NA	2.29	1	4	4	4
lysogen	archernm	phitm6	0.162619	0.4778	NA	1.6	1	3	3	3
lysogen	archernm	pioneer	0.19782	0.563	44.65	3.06	2	5	5	5
lysogen	archernm	piro94	0.123425	0.3987	22.62	1.84	2	0	1	0.5
lysogen	archernm	redrock	0.0876111	0.2823	9.52	1.04	3	0	3	2
lysogen	archernm	serenity	0.150172	0.4216	38.36	1.33	1	4	4	4
lysogen	archernm	starstuff	0.177336	0.3987	40.25	2.05	2	1	3	2
lysogen	archernm	trixie	0.105737	0.2044	16.67	0.9	4	0	3	1
lysogen	bxb1	alma	0.332171	0.7869	51.9	3.48	1	5	5	5
lysogen	bxb1	bxb1	0	0	0	0	5	0	0	0
lysogen	bxb1	d29	0.332171	0.8009	NA	3.57	2	5	5	5
lysogen	bxb1	dreamboat	0.061774	0.298	0	1.43	2	0	0	0
lysogen	bxb1	l5	0.31463	0.7929	54.43	3.77	4	5	6	5.25
lysogen	bxb1	petruchio	0.0452866	0.267	0.63	1.47	2	0	0	0
lysogen	bxb1	pioneer	0.338659	0.801	51.9	3.7	1	5	5	5
lysogen	bxb1	redrock	0.320839	0.8084	56.96	3.57	1	4	4	4
lysogen	bxb1	starstuff	0.335336	0.8074	51.9	3.76	2	5	5	5
lysogen	darthphader	alma	0.202305	0.4699	38.61	2.43	2	5	5	5
lysogen	darthphader	archernm	0.197919	0.5667	39.62	3.04	2	5	5	5
lysogen	darthphader	bxb1	0.329893	0.7698	55.7	3.84	2	5	5	5
lysogen	darthphader	d29	0.214235	0.5903	NA	2.21	1	5	5	5
lysogen	darthphader	darthphader	0	0	0	0	10	0	1	0.7
lysogen	darthphader	davinci	0.220098	0.5288	30.77	1.7	4	0	0	0
lysogen	darthphader	drake55	0.203263	0.5456	35.85	2.34	3	3	5	4.33333
lysogen	darthphader	dreamboat	0.359514	0.7889	55.7	3.92	2	5	5	5
lysogen	darthphader	eagleeye	0.228269	0.5409	32.91	1.93	3	5	5	5
lysogen	darthphader	echild	0.207474	0.5545	39.62	2.56	1	5	5	5
lysogen	darthphader	et2brutus	0.244987	0.6411	24.53	2.09	3	3	5	4
lysogen	darthphader	gladiator	0.226705	0.5156	30.13	2.03	5	0	0	0
lysogen	darthphader	jaan	0.201884	0.5307	32.08	2.46	4	0	0	0
lysogen	darthphader	jeffabunny	0.220658	0.5494	NA	1.35	2	2	2	2
lysogen	darthphader	l5	0.217903	0.5778	35.22	2.33	7	2	4	2.85714
lysogen	darthphader	ladybird	0.204344	0.6213	39.62	2.47	3	5	5	5
lysogen	darthphader	larenn	0.201154	0.5027	38.36	2.48	1	5	5	5
lysogen	darthphader	misswhite	0.216043	0.6043	NA	2.86	1	5	5	5
lysogen	darthphader	mulciber	0.244172	0.6251	24.53	2.12	1	4	4	4
lysogen	darthphader	peaches	0.282813	0.6225	50.64	3.71	6	5	5	5
lysogen	darthphader	petruchio	0.35722	0.7865	55.7	4.03	1	5	5	5
lysogen	darthphader	phitm1	0.217903	0.5778	NA	2.33	6	4	4	4
lysogen	darthphader	phitm33	0.209098	0.5556	NA	1.84	1	5	5	5
lysogen	darthphader	phitm36	0.227796	0.5592	NA	1.86	1	5	5	5
lysogen	darthphader	phitm4	0.217903	0.5778	NA	2.16	2	4	6	5
lysogen	darthphader	phitm41	0.217903	0.5778	NA	2.33	4	3	4	3.5
lysogen	darthphader	phitm46	0.220098	0.5395	NA	1.7	1	1	1	1
lysogen	darthphader	phitm47	0.226705	0.5156	NA	2.03	1	3	3	3
lysogen	darthphader	phitm6	0.217903	0.5778	NA	2.33	1	3	3	3
lysogen	darthphader	pioneer	0.198215	0.5098	38.61	2.5	1	5	5	5
lysogen	darthphader	piro94	0.202094	0.5518	35.85	2.72	1	5	5	5
lysogen	darthphader	redrock	0.203263	0.5868	38.36	2.24	1	5	5	5
lysogen	darthphader	serenity	0.20863	0.5609	35.22	2.57	5	4	5	4.8
lysogen	darthphader	starstuff	0.212229	0.5846	28.93	2.39	2	5	5	5
lysogen	darthphader	trixie	0.200535	0.569	39.62	2.99	3	5	6	5.33333
lysogen	darthphader	updawg	0.202729	0.5587	35.22	2.46	1	5	5	5
lysogen	davinci	alma	0.215132	0.5833	30.77	2.03	2	4	5	4.5
lysogen	davinci	archernm	0.192808	0.5288	44.23	2.45	3	3	6	4
lysogen	davinci	bxb1	0.351811	0.8001	48.72	3.86	4	5	5	5
lysogen	davinci	d29	0.198612	0.5341	NA	2.3	2	0	1	0.5
lysogen	davinci	darthphader	0.220098	0.5288	30.77	1.7	2	1	1	1
lysogen	davinci	davinci	0	0	0	0	8	0	0	0
lysogen	davinci	drake55	0.198116	0.5416	41.03	2.37	1	4	4	4
lysogen	davinci	dreamboat	0.38308	0.8179	48.72	3.81	2	5	6	5.5
lysogen	davinci	eagleeye	0.202942	0.484	25	2.58	4	0	0	0
lysogen	davinci	echild	0.207589	0.5408	41.03	2.21	1	4	4	4
lysogen	davinci	et2brutus	0.207589	0.5532	28.21	1.97	4	0	0	0
lysogen	davinci	gladiator	0.058533	0.0881	7.05	1.87	6	0	0	0
lysogen	davinci	jaan	0.197428	0.526	28.85	2.48	2	0	0	0
lysogen	davinci	jeffabunny	0.0337959	0.1317	NA	1.17	3	0	1	0.333333
lysogen	davinci	l5	0.193173	0.5395	32.05	2.25	4	0	1	0.5
lysogen	davinci	ladybird	0.191727	0.5104	42.31	2.43	2	3	3	3
lysogen	davinci	larenn	0.19428	0.5847	37.82	2.54	1	5	5	5
lysogen	davinci	mulciber	0.207359	0.5567	28.21	1.87	3	0	1	0.333333
lysogen	davinci	peaches	0.291395	0.6247	42.86	3.56	6	5	6	5.16667
lysogen	davinci	petruchio	0.384765	0.8158	48.72	3.69	1	4	4	4
lysogen	davinci	phitm33	0.200432	0.5395	NA	1.93	5	3	3	3
lysogen	davinci	phitm36	0.203156	0.4985	NA	2.55	1	2	2	2
lysogen	davinci	phitm4	0.193173	0.5395	NA	2.09	1	1	1	1
lysogen	davinci	phitm43	0.198612	0.5341	NA	2.3	1	1	1	1
lysogen	davinci	phitm44	0.198612	0.5341	NA	2.3	1	1	1	1
lysogen	davinci	phitm46	1.20032e-05	0.0103	NA	0	4	0	1	0.5
lysogen	davinci	phitm47	0.0585571	0.0881	NA	1.87	2	0	1	0.5
lysogen	davinci	phitm6	0.193173	0.5395	NA	2.25	1	1	1	1
lysogen	davinci	pioneer	0.215391	0.5897	30.13	2.25	2	5	5	5
lysogen	davinci	piro94	0.197919	0.5577	41.03	2.71	2	4	4	4
lysogen	davinci	redrock	0.201989	0.5601	41.03	2.3	3	4	6	5
lysogen	davinci	serenity	0.191995	0.5155	31.41	2.19	1	1	1	1
lysogen	davinci	starstuff	0.199314	0.5261	23.72	2.36	2	1	1	1
lysogen	davinci	trixie	0.194466	0.5208	43.59	2.47	3	4	5	4.66667
lysogen	drake55	alma	0.211249	0.5895	38.99	2.61	4	3	5	4.25
lysogen	drake55	archernm	0.124063	0.3942	22.62	1.32	3	0	0	0
lysogen	drake55	bxb1	0.309501	0.8093	55.06	3.61	3	5	5	5
lysogen	drake55	d29	0.16929	0.4592	NA	1.86	3	2	2	2
lysogen	drake55	darthphader	0.203263	0.5456	35.85	2.34	6	5	6	5.33333
lysogen	drake55	davinci	0.198116	0.5416	41.03	2.37	3	5	6	5.66667
lysogen	drake55	drake55	0	0	0	0	12	0	0	0
lysogen	drake55	dreamboat	0.34778	0.8269	55.06	3.53	3	5	5	5
lysogen	drake55	eagleeye	0.215521	0.5319	38.36	2.19	3	4	6	5
lysogen	drake55	echild	0.110654	0.2471	17.26	0.75	2	0	0	0
lysogen	drake55	et2brutus	0.214362	0.5587	30.19	1.24	5	0	1	0.4
lysogen	drake55	gladiator	0.196361	0.5393	42.31	1.78	4	1	3	2
lysogen	drake55	jaan	0.148555	0.4451	29.56	1.92	6	0	0	0
lysogen	drake55	jeffabunny	0.193909	0.5614	NA	1.76	2	4	4	4
lysogen	drake55	journey13	0.165658	0.4396	34.59	2.31	1	1	1	1
lysogen	drake55	l5	0.162007	0.4374	32.08	1.64	8	0	1	0.375
lysogen	drake55	ladybird	0.111837	0.3158	17.86	0.82	3	0	0	0
lysogen	drake55	larenn	0.0860152	0.247	16.97	0.84	6	0	0	0
lysogen	drake55	mulciber	0.213224	0.5416	30.19	1.51	4	0	1	0.25
lysogen	drake55	peaches	0.260417	0.6768	55.77	3.16	8	5	5	5
lysogen	drake55	petruchio	0.346809	0.8249	55.06	3.5	1	5	5	5
lysogen	drake55	phitm1	0.162007	0.4374	NA	1.64	6	1	1	1
lysogen	drake55	phitm38	0.169165	0.4592	NA	1.86	3	2	2	2
lysogen	drake55	phitm39	0.214362	0.5587	NA	1.24	2	2	2	2
lysogen	drake55	phitm4	0.162007	0.4374	NA	1.5	2	1	1	1
lysogen	drake55	phitm40	0.214362	0.5587	NA	1.24	2	2	2	2
lysogen	drake55	phitm41	0.162063	0.4374	NA	1.64	3	1	1	1
lysogen	drake55	phitm42	0.122452	0.3553	NA	1.29	1	4	4	4
lysogen	drake55	phitm44	0.169165	0.4592	NA	1.86	3	2	2	2
lysogen	drake55	phitm46	0.198116	0.5416	NA	2.37	1	5	5	5
lysogen	drake55	phitm47	0.196554	0.5393	NA	1.78	1	4	4	4
lysogen	drake55	phitm6	0.162063	0.4374	NA	1.64	1	1	1	1
lysogen	drake55	pioneer	0.207703	0.6165	38.99	2.61	3	4	4	4
lysogen	drake55	piro94	0.0161488	0.0531	0	0.88	3	0	0	0
lysogen	drake55	redrock	0.127087	0.3756	18.45	0.85	3	0	0	0
lysogen	drake55	serenity	0.155204	0.4479	32.08	1.28	9	1	1	1
lysogen	drake55	starstuff	0.169165	0.4467	33.33	1.78	4	1	1	1
lysogen	drake55	trixie	0.121944	0.3438	20.83	1.43	4	0	0	0
lysogen	drake55	updawg	0.0283694	0.0785	1.79	0.82	1	0	0	0
lysogen	dreamboat	alma	0.365621	0.8053	51.9	3.37	1	5	5	5
lysogen	dreamboat	archernm	0.370947	0.8222	58.23	3.88	2	3	5	4
lysogen	dreamboat	bxb1	0.061774	0.298	0	1.43	5	0	0	0
lysogen	dreamboat	d29	0.373779	0.8193	NA	3.51	1	5	5	5
lysogen	dreamboat	darthphader	0.359514	0.7889	55.7	3.92	2	5	6	5.5
lysogen	dreamboat	davinci	0.38308	0.8179	48.72	3.81	3	5	6	5.33333
lysogen	dreamboat	drake55	0.34778	0.8269	55.06	3.53	1	5	5	5
lysogen	dreamboat	dreamboat	0	0	0	0	6	0	0	0
lysogen	dreamboat	eagleeye	0.38308	0.8142	52.53	2.94	2	5	5	5
lysogen	dreamboat	echild	0.370947	0.8303	56.33	3.64	2	5	5	5
lysogen	dreamboat	et2brutus	0.318285	0.8206	51.9	3.6	2	5	5	5
lysogen	dreamboat	gladiator	0.370947	0.817	50	4.14	3	4	5	4.66667
lysogen	dreamboat	jaan	0.36189	0.7877	50.63	4.03	1	3	3	3
lysogen	dreamboat	jeffabunny	0.375241	0.8132	NA	3.77	2	4	4	4
lysogen	dreamboat	journey13	0.38308	0.8006	51.27	3.91	1	5	5	5
lysogen	dreamboat	l5	0.365621	0.8111	54.43	3.63	4	5	5	5
lysogen	dreamboat	ladybird	0.364354	0.8269	56.96	3.63	3	3	5	4.33333
lysogen	dreamboat	larenn	0.36189	0.8121	54.43	3.34	1	3	3	3
lysogen	dreamboat	misswhite	0.381437	0.8132	NA	4.01	1	5	5	5
lysogen	dreamboat	mulciber	0.320839	0.8286	51.9	3.62	2	5	5	5
lysogen	dreamboat	peaches	0.35078	0.7827	38.85	3.73	3	5	5	5
lysogen	dreamboat	petruchio	0.0409822	0.2696	0.63	1.09	3	0	0	0
lysogen	dreamboat	phitm33	0.36189	0.8333	NA	3.69	1	5	5	5
lysogen	dreamboat	phitm4	0.365621	0.8111	NA	3.5	1	5	5	5
lysogen	dreamboat	phitm41	0.365621	0.8111	NA	3.63	1	5	5	5
lysogen	dreamboat	phitm43	0.373779	0.8193	NA	3.51	1	5	5	5
lysogen	dreamboat	phitm44	0.373779	0.8193	NA	3.51	1	5	5	5
lysogen	dreamboat	phitm6	0.365621	0.8111	NA	3.63	1	5	5	5
lysogen	dreamboat	pioneer	0.369575	0.8188	51.9	3.47	3	5	5	5
lysogen	dreamboat	piro94	0.35078	0.8251	55.06	3.89	1	5	5	5
lysogen	dreamboat	redrock	0.35722	0.826	56.96	3.45	3	5	5	5
lysogen	dreamboat	serenity	0.359514	0.8393	53.8	3.81	2	5	5	5
lysogen	dreamboat	starstuff	0.372348	0.8251	51.9	3.68	2	5	5	5
lysogen	dreamboat	trixie	0.364354	0.8342	57.59	3.81	2	5	5	5
lysogen	eagleeye	alma	0.216437	0.5106	18.63	2.29	3	3	4	3.33333
lysogen	eagleeye	archernm	0.208864	0.5081	42.14	3	3	5	5	5
lysogen	eagleeye	bxb1	0.327691	0.7961	52.53	3.02	4	5	5	5
lysogen	eagleeye	d29	0.210524	0.5371	NA	2.43	2	5	5	5
lysogen	eagleeye	darthphader	0.228269	0.5409	32.91	1.93	3	5	6	5.66667
lysogen	eagleeye	davinci	0.202942	0.484	25	2.58	2	4	6	5
lysogen	eagleeye	drake55	0.215521	0.5319	38.36	2.19	1	5	5	5
lysogen	eagleeye	dreamboat	0.38308	0.8142	52.53	2.94	4	5	5	5
lysogen	eagleeye	eagleeye	0	0	0	0	11	0	0	0
lysogen	eagleeye	echild	0.213854	0.5412	42.77	2.49	1	5	5	5
lysogen	eagleeye	et2brutus	0.223832	0.5538	29.75	1.84	5	4	4	4
lysogen	eagleeye	gladiator	0.205223	0.4602	24.36	2.38	3	4	4	4
lysogen	eagleeye	jaan	0.209216	0.5053	27.85	2.29	1	5	5	5
lysogen	eagleeye	jeffabunny	0.202942	0.4811	NA	1.93	2	4	4	4
lysogen	eagleeye	l5	0.208049	0.4753	34.81	2.11	5	5	5	5
lysogen	eagleeye	ladybird	0.213099	0.4999	42.77	2.39	6	5	5	5
lysogen	eagleeye	larenn	0.213224	0.5108	39.24	2.22	1	5	5	5
lysogen	eagleeye	mulciber	0.224277	0.5472	29.75	2.04	2	4	4	4
lysogen	eagleeye	peaches	0.307344	0.7073	45.51	3.04	5	5	5	5
lysogen	eagleeye	petruchio	0.393899	0.812	52.53	3.05	2	4	5	4.5
lysogen	eagleeye	phitm1	0.208049	0.4753	NA	2.11	3	5	5	5
lysogen	eagleeye	phitm33	0.207017	0.4971	NA	2.36	1	5	5	5
lysogen	eagleeye	phitm35	0.214875	0.5366	NA	2.31	1	5	5	5
lysogen	eagleeye	phitm36	0.00177348	0.0323	NA	0.13	2	0	0	0
lysogen	eagleeye	phitm38	0.210524	0.5371	NA	2.43	1	5	5	5
lysogen	eagleeye	phitm39	0.223832	0.5538	NA	1.84	1	5	5	5
lysogen	eagleeye	phitm4	0.208049	0.4753	NA	1.94	2	5	5	5
lysogen	eagleeye	phitm40	0.223832	0.5538	NA	1.84	1	5	5	5
lysogen	eagleeye	phitm41	0.208049	0.4753	NA	2.11	1	5	5	5
lysogen	eagleeye	phitm42	0.207245	0.5117	NA	2.83	1	5	5	5
lysogen	eagleeye	phitm43	0.210524	0.5371	NA	2.43	1	5	5	5
lysogen	eagleeye	phitm44	0.210524	0.5371	NA	2.43	2	5	5	5
lysogen	eagleeye	phitm6	0.208049	0.4753	NA	2.11	2	5	5	5
lysogen	eagleeye	pioneer	0.214875	0.5285	18.63	2.31	3	4	4	4
lysogen	eagleeye	piro94	0.214746	0.5376	38.36	2.45	2	5	5	5
lysogen	eagleeye	redrock	0.219266	0.5187	43.4	2.34	7	5	5	5
lysogen	eagleeye	serenity	0.211128	0.5156	33.54	2.39	2	5	5	5
lysogen	eagleeye	starstuff	0.209688	0.5161	28.48	2.48	1	5	5	5
lysogen	eagleeye	trixie	0.207131	0.5217	44.65	2.98	2	5	5	5
lysogen	et2brutus	alma	0.242769	0.5997	31.65	2.41	5	3	5	3.8
lysogen	et2brutus	archernm	0.220238	0.5672	38.36	1.9	4	0	1	0.75
lysogen	et2brutus	bxb1	0.304742	0.7919	51.9	3.69	1	5	5	5
lysogen	et2brutus	d29	0.199213	0.5288	NA	1.28	3	0	1	0.333333
lysogen	et2brutus	darthphader	0.244987	0.6411	24.53	2.09	5	3	6	5.2
lysogen	et2brutus	davinci	0.207589	0.5532	28.21	1.97	6	4	6	4.66667
lysogen	et2brutus	drake55	0.214362	0.5587	30.19	1.24	1	0	0	0
lysogen	et2brutus	dreamboat	0.318285	0.8206	51.9	3.6	3	5	6	5.33333
lysogen	et2brutus	eagleeye	0.223832	0.5538	29.75	1.84	4	5	5	5
lysogen	et2brutus	echild	0.218854	0.5377	36.48	1.41	3	0	1	0.333333
lysogen	et2brutus	et2brutus	0	0	0	0	15	0	2	0.133333
lysogen	et2brutus	gladiator	0.212974	0.5406	28.85	1.88	7	0	1	0.857143
lysogen	et2brutus	jaan	0.22094	0.5965	21.38	2.11	4	0	0	0
lysogen	et2brutus	jeffabunny	0.210765	0.5513	NA	1.41	2	4	4	4
lysogen	et2brutus	journey13	0.202729	0.5196	22.64	1.88	1	3	3	3
lysogen	et2brutus	l5	0.204235	0.5039	23.27	1.08	10	0	3	1.3
lysogen	et2brutus	ladybird	0.221794	0.5587	36.48	1.57	2	1	1	1
lysogen	et2brutus	larenn	0.211128	0.5592	33.96	1.39	4	0	1	0.25
lysogen	et2brutus	misswhite	0.17635	0.5096	NA	1.72	1	3	3	3
lysogen	et2brutus	mulciber	0.00851435	0.0759	0	0.5	5	0	0	0
lysogen	et2brutus	peaches	0.296594	0.6735	46.79	3.16	12	5	5	5
lysogen	et2brutus	petruchio	0.31404	0.8184	51.9	3.65	1	6	6	6
lysogen	et2brutus	phitm1	0.204235	0.5039	NA	1.08	3	2	2	2
lysogen	et2brutus	phitm33	0.202729	0.525	NA	1.6	3	0	0	0
lysogen	et2brutus	phitm35	0.243768	0.604	NA	2.58	1	5	5	5
lysogen	et2brutus	phitm36	0.224277	0.5701	NA	1.82	1	5	5	5
lysogen	et2brutus	phitm38	0.199213	0.5288	NA	1.28	3	4	4	4
lysogen	et2brutus	phitm39	5.60707e-05	0	NA	0	6	1	3	2.33333
lysogen	et2brutus	phitm4	0.204235	0.5039	NA	0.92	2	1	2	1.5
lysogen	et2brutus	phitm40	4.27077e-05	0	NA	0	6	1	1	1
lysogen	et2brutus	phitm41	0.204344	0.5039	NA	1.08	4	1	3	1.75
lysogen	et2brutus	phitm42	0.217366	0.6063	NA	1.61	5	4	4	4
lysogen	et2brutus	phitm43	0.199213	0.5288	NA	1.28	1	1	1	1
lysogen	et2brutus	phitm44	0.199213	0.5288	NA	1.28	3	2	2	2
lysogen	et2brutus	phitm46	0.207589	0.5532	NA	1.97	1	4	4	4
lysogen	et2brutus	phitm47	0.212974	0.5406	NA	1.88	1	4	4	4
lysogen	et2brutus	phitm6	0.204235	0.5039	NA	1.08	3	1	2	1.33333
lysogen	et2brutus	pioneer	0.242968	0.5959	31.65	2.58	4	5	6	5.25
lysogen	et2brutus	piro94	0.213854	0.5642	30.19	1.58	1	1	1	1
lysogen	et2brutus	redrock	0.220098	0.5356	37.11	1.42	6	1	3	2.5
lysogen	et2brutus	serenity	0.202411	0.5227	23.9	1.1	2	3	3	3
lysogen	et2brutus	starstuff	0.196844	0.4812	15.72	1.34	2	0	1	0.5
lysogen	et2brutus	trixie	0.214875	0.5907	37.74	1.82	8	0	2	0.375
lysogen	gladiator	alma	0.221938	0.5497	30.77	2.74	3	5	5	5
lysogen	gladiator	archernm	0.195977	0.5372	43.59	2.56	4	4	6	5
lysogen	gladiator	bxb1	0.336151	0.7991	50	4.15	4	5	5	5
lysogen	gladiator	d29	0.202729	0.5319	NA	2.41	2	0	0	0
lysogen	gladiator	darthphader	0.226705	0.5156	30.13	2.03	3	0	1	0.666667
lysogen	gladiator	davinci	0.058533	0.0881	7.05	1.87	9	0	1	0.111111
lysogen	gladiator	drake55	0.196361	0.5393	42.31	1.78	2	5	5	5
lysogen	gladiator	dreamboat	0.370947	0.817	50	4.14	3	5	5	5
lysogen	gladiator	eagleeye	0.205223	0.4602	24.36	2.38	3	3	3	3
lysogen	gladiator	echild	0.201154	0.5384	42.31	1.76	2	5	5	5
lysogen	gladiator	et2brutus	0.212974	0.5406	28.85	1.88	7	0	2	0.428571
lysogen	gladiator	gladiator	0	0	0	0	13	0	1	0.0769231
lysogen	gladiator	jaan	0.196169	0.502	27.56	2.46	2	0	0	0
lysogen	gladiator	jeffabunny	0.0308913	0.1166	NA	1.35	2	0	1	0.5
lysogen	gladiator	l5	0.195029	0.5156	32.69	2.31	7	0	1	0.142857
lysogen	gladiator	ladybird	0.191816	0.5078	42.31	1.76	2	5	5	5
lysogen	gladiator	larenn	0.19354	0.5505	39.1	2.11	1	3	3	3
lysogen	gladiator	mulciber	0.211493	0.544	28.85	2.06	4	0	1	0.25
lysogen	gladiator	peaches	0.292233	0.6229	44.16	3.34	12	5	6	5.08333
lysogen	gladiator	petruchio	0.372348	0.8149	50	4.24	1	5	5	5
lysogen	gladiator	phitm1	0.195029	0.5156	NA	2.31	4	1	1	1
lysogen	gladiator	phitm33	0.202942	0.5049	NA	2.28	5	4	5	4.8
lysogen	gladiator	phitm36	0.204563	0.4741	NA	2.4	1	4	4	4
lysogen	gladiator	phitm38	0.202729	0.5319	NA	2.41	1	1	1	1
lysogen	gladiator	phitm39	0.212974	0.5406	NA	1.88	1	1	1	1
lysogen	gladiator	phitm4	0.195029	0.5156	NA	2.24	3	1	1	1
lysogen	gladiator	phitm40	0.212974	0.5406	NA	1.88	1	1	1	1
lysogen	gladiator	phitm41	0.195029	0.5156	NA	2.31	4	1	1	1
lysogen	gladiator	phitm42	0.198513	0.5417	NA	2.44	2	5	5	5
lysogen	gladiator	phitm43	0.202729	0.5319	NA	2.41	1	1	1	1
lysogen	gladiator	phitm44	0.202729	0.5319	NA	2.41	2	1	1	1
lysogen	gladiator	phitm46	0.0585491	0.0984	NA	1.87	6	1	3	2.33333
lysogen	gladiator	phitm47	1.33373e-05	0	NA	0	5	1	3	1.4
lysogen	gladiator	phitm6	0.195123	0.5156	NA	2.31	4	1	1	1
lysogen	gladiator	pioneer	0.221938	0.5567	30.77	2.85	1	5	5	5
lysogen	gladiator	piro94	0.198215	0.5554	42.31	1.79	1	5	5	5
lysogen	gladiator	redrock	0.19982	0.5473	41.03	2.25	4	5	5	5
lysogen	gladiator	serenity	0.199213	0.5233	31.41	2.1	4	1	2	1.25
lysogen	gladiator	starstuff	0.203263	0.5237	25	2.23	3	1	1	1
lysogen	gladiator	trixie	0.197038	0.5291	42.95	2.49	5	5	5	5
lysogen	jaan	alma	0.207934	0.543	31.65	3.33	1	5	5	5
lysogen	jaan	archernm	0.157474	0.4972	33.96	2.16	3	5	5	5
lysogen	jaan	bxb1	0.334531	0.7802	50.63	4.09	3	5	5	5
lysogen	jaan	d29	0.183293	0.455	NA	2.14	2	3	4	3.5
lysogen	jaan	darthphader	0.201884	0.5307	32.08	2.46	6	5	6	5.66667
lysogen	jaan	davinci	0.197428	0.526	28.85	2.48	3	4	4	4
lysogen	jaan	drake55	0.148555	0.4451	29.56	1.92	3	5	5	5
lysogen	jaan	dreamboat	0.36189	0.7877	50.63	4.03	2	5	5	5
lysogen	jaan	eagleeye	0.209216	0.5053	27.85	2.29	2	5	5	5
lysogen	jaan	echild	0.155006	0.4452	30.82	2.04	2	5	5	5
lysogen	jaan	et2brutus	0.22094	0.5965	21.38	2.11	4	2	2	2
lysogen	jaan	gladiator	0.196169	0.502	27.56	2.46	4	3	4	3.5
lysogen	jaan	jaan	0	0	0	0	9	0	0	0
lysogen	jaan	jeffabunny	0.193356	0.5358	NA	2.47	2	4	4	4
lysogen	jaan	journey13	0.179064	0.493	17.61	2.2	1	3	3	3
lysogen	jaan	l5	0.171447	0.5307	20.75	1.78	5	3	5	4
lysogen	jaan	ladybird	0.14608	0.4886	31.45	2	4	5	5	5
lysogen	jaan	larenn	0.157268	0.3888	26.42	1.78	3	5	5	5
lysogen	jaan	misswhite	0.178628	0.5137	NA	2.29	1	4	4	4
lysogen	jaan	mulciber	0.220658	0.5906	21.38	2.19	2	2	2	2
lysogen	jaan	peaches	0.24101	0.5285	42.95	3.59	4	5	5	5
lysogen	jaan	petruchio	0.364354	0.7966	50.63	3.9	1	5	5	5
lysogen	jaan	phitm1	0.171512	0.5307	NA	1.78	1	5	5	5
lysogen	jaan	phitm33	0.17628	0.4972	NA	2.13	1	1	1	1
lysogen	jaan	phitm38	0.183371	0.455	NA	2.14	1	4	4	4
lysogen	jaan	phitm39	0.22094	0.5965	NA	2.11	1	4	4	4
lysogen	jaan	phitm4	0.171447	0.5307	NA	1.9	1	5	5	5
lysogen	jaan	phitm40	0.22094	0.5965	NA	2.11	1	4	4	4
lysogen	jaan	phitm41	0.171512	0.5307	NA	1.78	3	5	5	5
lysogen	jaan	phitm42	0.153882	0.4541	NA	2.09	1	5	5	5
lysogen	jaan	phitm44	0.183293	0.455	NA	2.14	1	4	4	4
lysogen	jaan	phitm6	0.171512	0.5307	NA	1.78	1	6	6	6
lysogen	jaan	pioneer	0.204782	0.5498	31.65	3.22	2	5	5	5
lysogen	jaan	piro94	0.148555	0.4283	29.56	2.06	2	5	5	5
lysogen	jaan	redrock	0.161456	0.4422	31.45	2.16	2	5	5	5
lysogen	jaan	serenity	0.1683	0.5476	20.13	2.02	5	3	4	3.8
lysogen	jaan	starstuff	0.183685	0.4723	17.61	2.1	3	2	2	2
lysogen	jaan	trixie	0.156102	0.4666	33.33	1.98	4	3	5	4.5
lysogen	jaan	updawg	0.146937	0.4154	29.56	1.97	1	5	5	5
lysogen	l5	alma	0.22266	0.5564	35.44	2.95	5	5	5	5
lysogen	l5	archernm	0.162564	0.4778	38.36	1.6	5	4	4	4
lysogen	l5	bxb1	0.31463	0.7929	54.43	3.77	9	5	6	5.11111
lysogen	l5	d29	0.14698	0.3373	NA	1.31	9	1	2	1.33333
lysogen	l5	darthphader	0.217903	0.5778	35.22	2.33	9	3	5	4
lysogen	l5	davinci	0.193173	0.5395	32.05	2.25	8	4	5	4.25
lysogen	l5	drake55	0.162007	0.4374	32.08	1.64	8	3	4	3.25
lysogen	l5	dreamboat	0.365621	0.8111	54.43	3.63	3	5	5	5
lysogen	l5	eagleeye	0.208049	0.4753	34.81	2.11	4	5	5	5
lysogen	l5	echild	0.17628	0.4909	37.11	1.79	5	3	5	4.2
lysogen	l5	et2brutus	0.204235	0.5039	23.27	1.08	14	2	2	2
lysogen	l5	gladiator	0.195029	0.5156	32.69	2.31	12	3	4	3.58333
lysogen	l5	jaan	0.171447	0.5307	20.75	1.78	6	0	0	0
lysogen	l5	jeffabunny	0.190488	0.5384	NA	2.06	3	4	4	4
lysogen	l5	journey13	0.137835	0.3198	14.47	2.06	4	0	1	0.75
lysogen	l5	l5	0	0	0	0	35	0	0	0
lysogen	l5	ladybird	0.161841	0.4915	37.74	1.86	10	3	5	4
lysogen	l5	larenn	0.163012	0.4254	32.7	1.2	6	3	3	3
lysogen	l5	misswhite	0.123051	0.3736	NA	1.86	3	0	1	0.333333
lysogen	l5	mulciber	0.205556	0.4966	23.27	1.33	5	2	3	2.2
lysogen	l5	peaches	0.287748	0.6683	47.44	3.2	26	4	6	5.03846
lysogen	l5	petruchio	0.370947	0.7977	54.43	3.74	4	4	6	5.25
lysogen	l5	phitm1	3.46937e-05	0	NA	0	19	0	2	0.842105
lysogen	l5	phitm33	0.133935	0.3556	NA	1.55	6	0	1	0.166667
lysogen	l5	phitm35	0.221508	0.5823	NA	3.01	1	5	5	5
lysogen	l5	phitm36	0.206338	0.5027	NA	2.1	2	5	5	5
lysogen	l5	phitm38	0.14698	0.3373	NA	1.31	4	4	4	4
lysogen	l5	phitm39	0.204235	0.5039	NA	1.08	5	4	4	4
lysogen	l5	phitm4	5.4734e-05	0	NA	0.21	9	4	4	4
lysogen	l5	phitm40	0.204235	0.5039	NA	1.08	5	2	2	2
lysogen	l5	phitm41	1.60058e-05	0	NA	0	12	0	1	0.166667
lysogen	l5	phitm42	0.161676	0.4806	NA	1.8	4	5	5	5
lysogen	l5	phitm43	0.14698	0.3373	NA	1.31	3	0	3	1.33333
lysogen	l5	phitm44	0.14698	0.3373	NA	1.31	5	0	2	1.2
lysogen	l5	phitm46	0.193173	0.5395	NA	2.25	1	5	5	5
lysogen	l5	phitm47	0.195029	0.5156	NA	2.31	3	4	4	4
lysogen	l5	phitm6	3.33584e-05	0	NA	0	5	0	0	0
lysogen	l5	pioneer	0.219128	0.5737	35.44	3.01	2	5	5	5
lysogen	l5	piro94	0.15768	0.4315	32.08	2.07	4	3	6	5
lysogen	l5	redrock	0.168177	0.5215	34.59	1.38	6	3	5	4.33333
lysogen	l5	serenity	0.0767078	0.2182	3.14	0.53	11	0	1	0.0909091
lysogen	l5	starstuff	0.14553	0.3113	16.98	1.11	12	0	0	0
lysogen	l5	trixie	0.161456	0.4585	35.85	1.71	18	3	6	4.88889
lysogen	l5	updawg	0.15825	0.4403	32.08	1.9	1	3	3	3
lysogen	ladybird	alma	0.197135	0.5789	44.65	2.79	4	5	6	5.25
lysogen	ladybird	archernm	0.11336	0.3184	20.24	1.37	8	0	3	0.375
lysogen	ladybird	bxb1	0.329893	0.8093	56.96	3.77	3	5	6	5.33333
lysogen	ladybird	d29	0.17663	0.5062	NA	2.04	3	3	4	3.33333
lysogen	ladybird	darthphader	0.204344	0.6213	39.62	2.47	4	5	5	5
lysogen	ladybird	davinci	0.191727	0.5104	42.31	2.43	3	6	6	6
lysogen	ladybird	drake55	0.111837	0.3158	17.86	0.82	3	0	2	0.666667
lysogen	ladybird	dreamboat	0.364354	0.8269	56.96	3.63	4	5	5	5
lysogen	ladybird	eagleeye	0.213099	0.4999	42.77	2.39	5	5	5	5
lysogen	ladybird	echild	0.0927708	0.2677	4.17	0.76	2	0	3	1.5
lysogen	ladybird	et2brutus	0.221794	0.5587	36.48	1.57	8	1	4	2.875
lysogen	ladybird	gladiator	0.191816	0.5078	42.31	1.76	5	4	6	5
lysogen	ladybird	jaan	0.14608	0.4886	31.45	2	5	0	0	0
lysogen	ladybird	jeffabunny	0.186417	0.5293	NA	1.94	2	5	6	5.5
lysogen	ladybird	journey13	0.178411	0.4739	36.48	2.42	1	1	1	1
lysogen	ladybird	l5	0.161841	0.4915	37.74	1.86	9	1	4	2.66667
lysogen	ladybird	ladybird	0	0	0	0	9	0	0	0
lysogen	ladybird	larenn	0.116945	0.3438	21.21	0.99	4	0	2	1.5
lysogen	ladybird	misswhite	0.165482	0.4116	NA	1.96	1	4	4	4
lysogen	ladybird	mulciber	0.220238	0.552	36.48	1.64	2	3	4	3.5
lysogen	ladybird	peaches	0.271427	0.6879	57.69	3.13	8	5	6	5.125
lysogen	ladybird	petruchio	0.358357	0.8249	56.96	3.71	2	5	6	5.5
lysogen	ladybird	phitm1	0.161841	0.4915	NA	1.86	1	3	3	3
lysogen	ladybird	phitm33	0.183528	0.5456	NA	2.02	2	4	4	4
lysogen	ladybird	phitm36	0.212229	0.5045	NA	2.45	1	5	5	5
lysogen	ladybird	phitm39	0.221794	0.5587	NA	1.57	1	3	3	3
lysogen	ladybird	phitm4	0.161841	0.4915	NA	1.74	2	3	4	3.5
lysogen	ladybird	phitm40	0.221794	0.5587	NA	1.57	1	3	3	3
lysogen	ladybird	phitm41	0.161841	0.4915	NA	1.86	1	3	3	3
lysogen	ladybird	phitm42	0.117488	0.2977	NA	1.56	1	4	4	4
lysogen	ladybird	phitm43	0.17663	0.5062	NA	2.04	1	4	4	4
lysogen	ladybird	phitm44	0.17656	0.5062	NA	2.04	1	4	4	4
lysogen	ladybird	phitm6	0.161841	0.4915	NA	1.86	2	3	3	3
lysogen	ladybird	pioneer	0.200227	0.6061	44.65	2.65	2	5	5	5
lysogen	ladybird	piro94	0.111022	0.2872	17.86	1	2	0	4	2
lysogen	ladybird	redrock	0.120694	0.3227	14.88	1.28	6	0	2	0.5
lysogen	ladybird	serenity	0.159832	0.4895	37.74	1.6	4	3	4	3.5
lysogen	ladybird	starstuff	0.17628	0.4787	37.74	1.78	3	2	3	2.33333
lysogen	ladybird	trixie	0.117514	0.2792	18.45	1.65	5	0	3	0.6
lysogen	larenn	alma	0.212725	0.5589	41.14	2.85	2	3	5	4
lysogen	larenn	archernm	0.126689	0.4143	22.42	1.06	4	0	1	0.5
lysogen	larenn	bxb1	0.313456	0.794	54.43	3.56	2	5	5	5
lysogen	larenn	d29	0.177835	0.4366	NA	1.87	3	0	1	0.666667
lysogen	larenn	darthphader	0.201154	0.5027	38.36	2.48	5	3	6	5.2
lysogen	larenn	davinci	0.19428	0.5847	37.82	2.54	3	4	5	4.66667
lysogen	larenn	drake55	0.0860152	0.247	16.97	0.84	4	0	0	0
lysogen	larenn	dreamboat	0.36189	0.8121	54.43	3.34	1	5	5	5
lysogen	larenn	eagleeye	0.213224	0.5108	39.24	2.22	3	6	6	6
lysogen	larenn	echild	0.114357	0.2513	19.39	0.93	1	0	0	0
lysogen	larenn	et2brutus	0.211128	0.5592	33.96	1.39	5	0	1	0.8
lysogen	larenn	gladiator	0.19354	0.5505	39.1	2.11	4	1	1	1
lysogen	larenn	jaan	0.157268	0.3888	26.42	1.78	4	0	0	0
lysogen	larenn	jeffabunny	0.191016	0.5738	NA	1.9	2	3	4	3.5
lysogen	larenn	journey13	0.165248	0.4283	32.08	2.25	1	1	1	1
lysogen	larenn	l5	0.163012	0.4254	32.7	1.2	5	0	1	0.2
lysogen	larenn	ladybird	0.116945	0.3438	21.21	0.99	3	0	0	0
lysogen	larenn	larenn	0	0	0	0	9	0	0	0
lysogen	larenn	misswhite	0.159247	0.388	NA	2.09	2	1	1	1
lysogen	larenn	mulciber	0.213727	0.5527	33.96	1.47	2	1	1	1
lysogen	larenn	peaches	0.257869	0.6473	52.56	3.09	5	4	5	4.8
lysogen	larenn	petruchio	0.34778	0.81	54.43	3.37	1	5	5	5
lysogen	larenn	phitm1	0.163068	0.4254	NA	1.2	1	1	1	1
lysogen	larenn	phitm33	0.173215	0.4917	NA	1.8	2	0	0	0
lysogen	larenn	phitm38	0.177835	0.4366	NA	1.87	2	1	1	1
lysogen	larenn	phitm39	0.211128	0.5592	NA	1.39	1	1	1	1
lysogen	larenn	phitm4	0.163068	0.4254	NA	1.35	1	1	1	1
lysogen	larenn	phitm40	0.211128	0.5592	NA	1.39	1	1	1	1
lysogen	larenn	phitm41	0.163068	0.4254	NA	1.2	2	1	1	1
lysogen	larenn	phitm42	0.129313	0.3775	NA	1.34	1	3	3	3
lysogen	larenn	phitm44	0.177835	0.4366	NA	1.87	2	1	1	1
lysogen	larenn	phitm46	0.19428	0.5847	NA	2.54	1	4	4	4
lysogen	larenn	phitm47	0.19354	0.5505	NA	2.11	1	1	1	1
lysogen	larenn	phitm6	0.163068	0.4254	NA	1.2	1	1	1	1
lysogen	larenn	pioneer	0.208981	0.5761	41.14	2.85	2	5	5	5
lysogen	larenn	piro94	0.0849034	0.2173	16.97	1.27	1	0	0	0
lysogen	larenn	redrock	0.131197	0.3404	19.39	0.88	2	0	0	0
lysogen	larenn	serenity	0.155851	0.4462	32.7	1.25	4	0	1	0.75
lysogen	larenn	starstuff	0.177124	0.413	32.7	1.54	4	0	0	0
lysogen	larenn	trixie	0.130606	0.3736	23.03	1.21	4	0	1	0.25
lysogen	larenn	updawg	0.0818541	0.2294	17.58	1.12	1	0	0	0
lysogen	mulciber	alma	0.24101	0.5937	31.65	2.48	3	4	5	4.66667
lysogen	mulciber	archernm	0.217903	0.5395	38.36	1.63	2	1	1	1
lysogen	mulciber	bxb1	0.306291	0.8001	51.9	3.8	1	5	5	5
lysogen	mulciber	d29	0.205002	0.4875	NA	1.28	2	0	1	0.5
lysogen	mulciber	darthphader	0.244172	0.6251	24.53	2.12	3	5	6	5.66667
lysogen	mulciber	davinci	0.207359	0.5567	28.21	1.87	4	4	6	4.75
lysogen	mulciber	drake55	0.213224	0.5416	30.19	1.51	1	0	0	0
lysogen	mulciber	dreamboat	0.320839	0.8286	51.9	3.62	2	5	6	5.5
lysogen	mulciber	eagleeye	0.224277	0.5472	29.75	2.04	3	5	5	5
lysogen	mulciber	echild	0.217903	0.5306	36.48	1.57	1	1	1	1
lysogen	mulciber	et2brutus	0.00851435	0.0759	0	0.5	4	0	2	0.5
lysogen	mulciber	gladiator	0.211493	0.544	28.85	2.06	4	0	3	1.25
lysogen	mulciber	jaan	0.220658	0.5906	21.38	2.19	1	0	0	0
lysogen	mulciber	jeffabunny	0.209334	0.5552	NA	1.7	3	4	4	4
lysogen	mulciber	l5	0.205556	0.4966	23.27	1.33	2	1	2	1.5
lysogen	mulciber	ladybird	0.220238	0.552	36.48	1.64	1	1	1	1
lysogen	mulciber	larenn	0.213727	0.5527	33.96	1.47	2	0	2	1
lysogen	mulciber	misswhite	0.191906	0.5129	NA	1.8	1	3	3	3
lysogen	mulciber	mulciber	0	0	0	0	6	0	0	0
lysogen	mulciber	peaches	0.300304	0.6799	46.79	3.18	3	5	5	5
lysogen	mulciber	petruchio	0.31463	0.8266	51.9	3.67	1	6	6	6
lysogen	mulciber	phitm33	0.202411	0.5073	NA	1.64	3	0	0	0
lysogen	mulciber	phitm38	0.205002	0.4875	NA	1.28	2	4	4	4
lysogen	mulciber	phitm39	0.00855238	0.0759	NA	0.5	1	1	1	1
lysogen	mulciber	phitm4	0.205556	0.4966	NA	1.21	1	1	1	1
lysogen	mulciber	phitm40	0.00855428	0.0759	NA	0.5	1	1	1	1
lysogen	mulciber	phitm42	0.217099	0.578	NA	1.4	1	4	4	4
lysogen	mulciber	phitm43	0.205002	0.4875	NA	1.28	1	1	1	1
lysogen	mulciber	phitm44	0.205002	0.4875	NA	1.28	3	1	2	1.66667
lysogen	mulciber	phitm46	0.207359	0.5567	NA	1.87	1	5	5	5
lysogen	mulciber	phitm47	0.211493	0.544	NA	2.06	1	4	4	4
lysogen	mulciber	phitm6	0.205556	0.4966	NA	1.33	1	1	1	1
lysogen	mulciber	pioneer	0.242178	0.6102	31.65	2.6	3	5	5	5
lysogen	mulciber	piro94	0.213349	0.5577	30.19	1.82	1	1	1	1
lysogen	mulciber	redrock	0.219542	0.5287	37.11	1.45	2	1	3	2
lysogen	mulciber	serenity	0.202623	0.4845	23.9	1.43	1	1	1	1
lysogen	mulciber	starstuff	0.202942	0.4419	15.72	1.5	1	1	1	1
lysogen	mulciber	trixie	0.214362	0.5634	37.74	1.57	3	0	2	1
lysogen	petruchio	bxb1	0.0452866	0.267	0.63	1.47	3	0	0	0
lysogen	petruchio	dreamboat	0.0409822	0.2696	0.63	1.09	3	0	2	1.33333
lysogen	petruchio	l5	0.370947	0.7977	54.43	3.74	3	5	6	5.33333
lysogen	petruchio	petruchio	0	0	0	0	3	0	0	0
lysogen	phitm1	alma	0.22266	0.5564	NA	2.95	2	5	5	5
lysogen	phitm1	archernm	0.162564	0.4778	NA	1.6	1	3	3	3
lysogen	phitm1	bxb1	0.31463	0.7929	NA	3.77	2	5	5	5
lysogen	phitm1	d29	0.14698	0.3373	NA	1.31	1	3	3	3
lysogen	phitm1	darthphader	0.217903	0.5778	NA	2.33	3	4	5	4.33333
lysogen	phitm1	davinci	0.193173	0.5395	NA	2.25	3	4	5	4.33333
lysogen	phitm1	drake55	0.162007	0.4374	NA	1.64	5	3	5	3.8
lysogen	phitm1	eagleeye	0.208049	0.4753	NA	2.11	3	5	5	5
lysogen	phitm1	echild	0.17628	0.4909	NA	1.79	2	3	5	4
lysogen	phitm1	et2brutus	0.204235	0.5039	NA	1.08	3	2	2	2
lysogen	phitm1	gladiator	0.195029	0.5156	NA	2.31	3	4	4	4
lysogen	phitm1	jaan	0.171512	0.5307	NA	1.78	2	0	0	0
lysogen	phitm1	jeffabunny	0.190488	0.5384	NA	2.06	1	4	4	4
lysogen	phitm1	journey13	0.137835	0.3198	NA	2.06	3	1	1	1
lysogen	phitm1	l5	3.46937e-05	0	NA	0	7	0	2	0.285714
lysogen	phitm1	ladybird	0.161841	0.4915	NA	1.86	1	5	5	5
lysogen	phitm1	larenn	0.163068	0.4254	NA	1.2	1	3	3	3
lysogen	phitm1	misswhite	0.123051	0.3736	NA	1.86	1	0	0	0
lysogen	phitm1	mulciber	0.205556	0.4966	NA	1.33	3	2	2	2
lysogen	phitm1	peaches	0.287748	0.6683	NA	3.2	8	5	5	5
lysogen	phitm1	phitm1	0	0	NA	0	21	0	2	0.857143
lysogen	phitm1	phitm33	0.133935	0.3556	NA	1.55	1	0	0	0
lysogen	phitm1	phitm39	0.204235	0.5039	NA	1.08	2	4	4	4
lysogen	phitm1	phitm4	2.0009e-05	0	NA	0.21	7	4	4	4
lysogen	phitm1	phitm40	0.204235	0.5039	NA	1.08	2	2	2	2
lysogen	phitm1	phitm41	5.07245e-05	0	NA	0	2	0	0	0
lysogen	phitm1	phitm46	0.193173	0.5395	NA	2.25	3	5	5	5
lysogen	phitm1	phitm47	0.195029	0.5156	NA	2.31	3	4	4	4
lysogen	phitm1	phitm6	4.93882e-05	0	NA	0	4	0	0	0
lysogen	phitm1	piro94	0.15768	0.4315	NA	2.07	2	3	3	3
lysogen	phitm1	redrock	0.168177	0.5215	NA	1.38	1	5	5	5
lysogen	phitm1	serenity	0.0767197	0.2182	NA	0.53	7	0	0	0
lysogen	phitm1	starstuff	0.14553	0.3113	NA	1.11	5	0	0	0
lysogen	phitm1	trixie	0.161456	0.4585	NA	1.71	2	3	5	4
lysogen	phitm41	alma	0.22266	0.5564	NA	2.95	1	5	5	5
lysogen	phitm41	archernm	0.162619	0.4778	NA	1.6	3	4	4	4
lysogen	phitm41	bxb1	0.31463	0.7929	NA	3.77	1	5	5	5
lysogen	phitm41	d29	0.14698	0.3373	NA	1.31	2	2	2	2
lysogen	phitm41	darthphader	0.217903	0.5778	NA	2.33	4	3	5	3.75
lysogen	phitm41	davinci	0.193173	0.5395	NA	2.25	2	4	5	4.5
lysogen	phitm41	drake55	0.162063	0.4374	NA	1.64	4	3	4	3.25
lysogen	phitm41	eagleeye	0.208049	0.4753	NA	2.11	1	5	5	5
lysogen	phitm41	echild	0.17635	0.4909	NA	1.79	1	4	4	4
lysogen	phitm41	et2brutus	0.204344	0.5039	NA	1.08	2	2	2	2
lysogen	phitm41	gladiator	0.195029	0.5156	NA	2.31	3	3	4	3.66667
lysogen	phitm41	jaan	0.171512	0.5307	NA	1.78	3	0	0	0
lysogen	phitm41	journey13	0.137872	0.3198	NA	2.06	2	0	1	0.5
lysogen	phitm41	l5	1.60058e-05	0	NA	0	15	0	0	0
lysogen	phitm41	ladybird	0.161841	0.4915	NA	1.86	3	3	5	3.66667
lysogen	phitm41	larenn	0.163068	0.4254	NA	1.2	3	3	3	3
lysogen	phitm41	misswhite	0.12308	0.3736	NA	1.86	2	0	0	0
lysogen	phitm41	mulciber	0.205667	0.4966	NA	1.33	1	2	2	2
lysogen	phitm41	peaches	0.287748	0.6683	NA	3.2	15	5	6	5.06667
lysogen	phitm41	phitm1	5.07245e-05	0	NA	0	3	0	0	0
lysogen	phitm41	phitm33	0.13397	0.3556	NA	1.55	2	0	0	0
lysogen	phitm41	phitm38	0.14698	0.3373	NA	1.31	1	4	4	4
lysogen	phitm41	phitm39	0.204344	0.5039	NA	1.08	1	4	4	4
lysogen	phitm41	phitm4	7.07792e-05	0	NA	0.21	1	4	4	4
lysogen	phitm41	phitm40	0.204344	0.5039	NA	1.08	1	2	2	2
lysogen	phitm41	phitm41	0	0	NA	0	16	0	1	0.0625
lysogen	phitm41	phitm44	0.14698	0.3373	NA	1.31	1	2	2	2
lysogen	phitm41	phitm6	4.93882e-05	0	NA	0	1	0	0	0
lysogen	phitm41	redrock	0.168239	0.5215	NA	1.38	2	5	5	5
lysogen	phitm41	serenity	0.0767317	0.2182	NA	0.53	4	0	0	0
lysogen	phitm41	starstuff	0.14553	0.3113	NA	1.11	3	0	0	0
lysogen	phitm41	trixie	0.161456	0.4585	NA	1.71	13	5	5	5
lysogen	phitm41	updawg	0.158354	0.4403	NA	1.9	1	3	3	3
lysogen	phitm6	alma	0.22266	0.5564	NA	2.95	1	5	5	5
lysogen	phitm6	archernm	0.162619	0.4778	NA	1.6	3	4	5	4.66667
lysogen	phitm6	bxb1	0.31463	0.7929	NA	3.77	1	5	5	5
lysogen	phitm6	d29	0.14698	0.3373	NA	1.31	2	1	2	1.5
lysogen	phitm6	darthphader	0.217903	0.5778	NA	2.33	2	3	5	4
lysogen	phitm6	davinci	0.193173	0.5395	NA	2.25	2	4	5	4.5
lysogen	phitm6	drake55	0.162063	0.4374	NA	1.64	1	5	5	5
lysogen	phitm6	dreamboat	0.365621	0.8111	NA	3.63	2	5	5	5
lysogen	phitm6	eagleeye	0.208049	0.4753	NA	2.11	2	5	5	5
lysogen	phitm6	echild	0.17628	0.4909	NA	1.79	1	5	5	5
lysogen	phitm6	et2brutus	0.204235	0.5039	NA	1.08	4	2	2	2
lysogen	phitm6	gladiator	0.195123	0.5156	NA	2.31	3	3	4	3.66667
lysogen	phitm6	jaan	0.171512	0.5307	NA	1.78	2	0	0	0
lysogen	phitm6	jeffabunny	0.190488	0.5384	NA	2.06	2	4	4	4
lysogen	phitm6	journey13	0.137872	0.3198	NA	2.06	1	1	1	1
lysogen	phitm6	l5	3.33584e-05	0	NA	0	6	0	0	0
lysogen	phitm6	ladybird	0.161841	0.4915	NA	1.86	2	5	5	5
lysogen	phitm6	larenn	0.163068	0.4254	NA	1.2	1	5	5	5
lysogen	phitm6	misswhite	0.123051	0.3736	NA	1.86	1	0	0	0
lysogen	phitm6	mulciber	0.205556	0.4966	NA	1.33	2	2	2	2
lysogen	phitm6	peaches	0.287748	0.6683	NA	3.2	6	5	5	5
lysogen	phitm6	petruchio	0.370947	0.7977	NA	3.74	1	5	5	5
lysogen	phitm6	phitm1	4.93882e-05	0	NA	0	5	0	2	0.8
lysogen	phitm6	phitm33	0.133935	0.3556	NA	1.55	2	0	0	0
lysogen	phitm6	phitm35	0.221508	0.5823	NA	3.01	1	5	5	5
lysogen	phitm6	phitm36	0.206338	0.5027	NA	2.1	1	5	5	5
lysogen	phitm6	phitm38	0.14698	0.3373	NA	1.31	3	4	4	4
lysogen	phitm6	phitm39	0.204235	0.5039	NA	1.08	2	4	4	4
lysogen	phitm6	phitm4	6.94417e-05	0	NA	0.21	4	4	4	4
lysogen	phitm6	phitm40	0.204235	0.5039	NA	1.08	1	2	2	2
lysogen	phitm6	phitm41	4.93882e-05	0	NA	0	2	0	0	0
lysogen	phitm6	phitm43	0.14698	0.3373	NA	1.31	1	1	1	1
lysogen	phitm6	phitm44	0.14698	0.3373	NA	1.31	3	1	2	1.33333
lysogen	phitm6	phitm46	0.193173	0.5395	NA	2.25	1	5	5	5
lysogen	phitm6	phitm47	0.195123	0.5156	NA	2.31	1	4	4	4
lysogen	phitm6	phitm6	0	0	NA	0	6	0	0	0
lysogen	phitm6	pioneer	0.219128	0.5737	NA	3.01	1	5	5	5
lysogen	phitm6	piro94	0.157783	0.4315	NA	2.07	1	6	6	6
lysogen	phitm6	redrock	0.168239	0.5215	NA	1.38	3	5	5	5
lysogen	phitm6	serenity	0.0767197	0.2182	NA	0.53	2	0	0	0
lysogen	phitm6	starstuff	0.14553	0.3113	NA	1.11	2	0	0	0
lysogen	phitm6	trixie	0.161456	0.4585	NA	1.71	1	5	5	5
lysogen	pioneer	alma	0.0360439	0.1397	0.62	0.76	5	0	1	0.2
lysogen	pioneer	archernm	0.19782	0.563	44.65	3.06	2	3	6	4.5
lysogen	pioneer	bxb1	0.338659	0.801	51.9	3.7	4	4	6	4.75
lysogen	pioneer	d29	0.220799	0.6173	NA	2.84	1	5	5	5
lysogen	pioneer	darthphader	0.198215	0.5098	38.61	2.5	1	4	4	4
lysogen	pioneer	davinci	0.215391	0.5897	30.13	2.25	1	6	6	6
lysogen	pioneer	drake55	0.207703	0.6165	38.99	2.61	1	3	3	3
lysogen	pioneer	dreamboat	0.369575	0.8188	51.9	3.47	2	5	5	5
lysogen	pioneer	eagleeye	0.214875	0.5285	18.63	2.31	2	3	3	3
lysogen	pioneer	echild	0.206904	0.5939	44.65	2.38	1	4	4	4
lysogen	pioneer	et2brutus	0.242968	0.5959	31.65	2.58	1	5	5	5
lysogen	pioneer	gladiator	0.221938	0.5567	30.77	2.85	1	6	6	6
lysogen	pioneer	jaan	0.204782	0.5498	31.65	3.22	1	3	3	3
lysogen	pioneer	jeffabunny	0.217903	0.568	NA	2.32	1	5	5	5
lysogen	pioneer	l5	0.219128	0.5737	35.44	3.01	1	5	5	5
lysogen	pioneer	ladybird	0.200227	0.6061	44.65	2.65	1	4	4	4
lysogen	pioneer	larenn	0.208981	0.5761	41.14	2.85	1	3	3	3
lysogen	pioneer	mulciber	0.242178	0.6102	31.65	2.6	2	5	5	5
lysogen	pioneer	peaches	0.295699	0.6924	45.51	3.55	1	5	5	5
lysogen	pioneer	petruchio	0.365621	0.8167	51.9	3.36	1	5	5	5
lysogen	pioneer	phitm33	0.212106	0.5844	NA	2.31	1	5	5	5
lysogen	pioneer	phitm35	0.00109712	0.0154	NA	0	1	1	1	1
lysogen	pioneer	phitm36	0.214875	0.5335	NA	2.3	1	4	4	4
lysogen	pioneer	phitm38	0.220799	0.6173	NA	2.84	1	5	5	5
lysogen	pioneer	phitm4	0.219128	0.5737	NA	2.87	1	4	4	4
lysogen	pioneer	phitm43	0.220799	0.6173	NA	2.84	1	5	5	5
lysogen	pioneer	phitm44	0.220799	0.6173	NA	2.84	2	5	5	5
lysogen	pioneer	phitm6	0.219128	0.5737	NA	3.01	1	5	5	5
lysogen	pioneer	pioneer	0	0	0	0	6	0	1	0.166667
lysogen	pioneer	piro94	0.20863	0.6228	38.99	2.83	1	5	5	5
lysogen	pioneer	redrock	0.207359	0.5519	47.17	2.58	4	4	5	4.75
lysogen	pioneer	serenity	0.210165	0.6	34.18	2.88	1	5	5	5
lysogen	pioneer	starstuff	0.215262	0.6123	32.91	2.95	1	5	5	5
lysogen	pioneer	trixie	0.203478	0.5973	46.54	2.97	1	6	6	6
lysogen	redrock	alma	0.20589	0.5238	47.17	2.61	6	4	6	5
lysogen	redrock	archernm	0.0876111	0.2823	9.52	1.04	6	0	0	0
lysogen	redrock	bxb1	0.320839	0.8084	56.96	3.57	6	4	6	5.33333
lysogen	redrock	d29	0.183137	0.4684	NA	1.68	2	2	3	2.5
lysogen	redrock	darthphader	0.203263	0.5868	38.36	2.24	3	5	5	5
lysogen	redrock	davinci	0.201989	0.5601	41.03	2.3	2	4	6	5
lysogen	redrock	drake55	0.127087	0.3756	18.45	0.85	3	0	0	0
lysogen	redrock	dreamboat	0.35722	0.826	56.96	3.45	7	5	6	5.14286
lysogen	redrock	eagleeye	0.219266	0.5187	43.4	2.34	4	5	5	5
lysogen	redrock	echild	0.132499	0.326	13.1	1.07	3	0	1	0.666667
lysogen	redrock	et2brutus	0.220098	0.5356	37.11	1.42	8	0	1	0.625
lysogen	redrock	gladiator	0.19982	0.5473	41.03	2.25	6	3	4	3.33333
lysogen	redrock	jaan	0.161456	0.4422	31.45	2.16	3	0	0	0
lysogen	redrock	jeffabunny	0.198314	0.5806	NA	1.94	2	4	4	4
lysogen	redrock	journey13	0.17635	0.4484	35.22	2.1	1	1	1	1
lysogen	redrock	l5	0.168177	0.5215	34.59	1.38	9	0	3	0.888889
lysogen	redrock	ladybird	0.120694	0.3227	14.88	1.28	4	0	1	0.5
lysogen	redrock	larenn	0.131197	0.3404	19.39	0.88	2	0	0	0
lysogen	redrock	misswhite	0.166308	0.43	NA	2.03	1	3	3	3
lysogen	redrock	mulciber	0.219542	0.5287	37.11	1.45	4	0	4	1.25
lysogen	redrock	peaches	0.274254	0.6752	57.05	3.12	9	5	5	5
lysogen	redrock	petruchio	0.353922	0.824	56.96	3.43	1	5	5	5
lysogen	redrock	phitm1	0.168177	0.5215	NA	1.38	3	1	1	1
lysogen	redrock	phitm33	0.183059	0.5215	NA	1.55	1	1	1	1
lysogen	redrock	phitm38	0.183137	0.4684	NA	1.68	1	2	2	2
lysogen	redrock	phitm39	0.220098	0.5356	NA	1.42	3	1	3	1.66667
lysogen	redrock	phitm4	0.168177	0.5215	NA	1.23	2	1	2	1.5
lysogen	redrock	phitm40	0.220098	0.5356	NA	1.42	4	1	3	1.5
lysogen	redrock	phitm41	0.168239	0.5215	NA	1.38	3	1	3	1.66667
lysogen	redrock	phitm42	0.0840368	0.3059	NA	1.01	3	3	3	3
lysogen	redrock	phitm43	0.183137	0.4684	NA	1.68	1	3	3	3
lysogen	redrock	phitm44	0.183137	0.4684	NA	1.68	2	1	3	2
lysogen	redrock	phitm47	0.19982	0.5473	NA	2.25	1	4	4	4
lysogen	redrock	phitm6	0.168239	0.5215	NA	1.38	3	1	1	1
lysogen	redrock	pioneer	0.207359	0.5519	47.17	2.58	6	4	5	4.83333
lysogen	redrock	piro94	0.125182	0.369	18.45	1.55	2	0	0	0
lysogen	redrock	redrock	0	0	0	0	13	0	0	0
lysogen	redrock	serenity	0.155253	0.5182	34.59	1.26	4	1	1	1
lysogen	redrock	starstuff	0.181445	0.4224	37.74	1.77	2	1	1	1
lysogen	redrock	trixie	0.108162	0.3079	12.5	1.23	6	0	0	0
lysogen	serenity	alma	0.211615	0.552	34.18	2.83	2	5	5	5
lysogen	serenity	archernm	0.150172	0.4216	38.36	1.33	3	0	2	0.666667
lysogen	serenity	bxb1	0.315226	0.8223	53.8	3.73	3	5	6	5.33333
lysogen	serenity	d29	0.146807	0.3361	NA	1.67	2	4	4	4
lysogen	serenity	darthphader	0.20863	0.5609	35.22	2.57	8	3	6	4.25
lysogen	serenity	davinci	0.191995	0.5155	31.41	2.19	4	4	5	4.75
lysogen	serenity	drake55	0.155204	0.4479	32.08	1.28	5	2	3	2.8
lysogen	serenity	dreamboat	0.359514	0.8393	53.8	3.81	3	5	6	5.33333
lysogen	serenity	eagleeye	0.211128	0.5156	33.54	2.39	2	5	5	5
lysogen	serenity	echild	0.170043	0.4795	37.11	1.39	2	2	2	2
lysogen	serenity	et2brutus	0.202411	0.5227	23.9	1.1	4	0	2	1
lysogen	serenity	gladiator	0.199213	0.5233	31.41	2.1	5	4	4	4
lysogen	serenity	jaan	0.1683	0.5476	20.13	2.02	6	0	0	0
lysogen	serenity	jeffabunny	0.195596	0.5552	NA	1.8	3	5	5	5
lysogen	serenity	journey13	0.135124	0.3996	13.84	2.3	1	1	1	1
lysogen	serenity	l5	0.0767078	0.2182	3.14	0.53	6	0	0	0
lysogen	serenity	ladybird	0.159832	0.4895	37.74	1.6	3	3	5	3.66667
lysogen	serenity	larenn	0.155851	0.4462	32.7	1.25	4	3	3	3
lysogen	serenity	misswhite	0.12542	0.3858	NA	1.85	2	3	3	3
lysogen	serenity	mulciber	0.202623	0.4845	23.9	1.43	3	0	0	0
lysogen	serenity	peaches	0.287355	0.702	46.79	3.11	6	5	6	5.83333
lysogen	serenity	petruchio	0.366913	0.8375	53.8	3.85	1	6	6	6
lysogen	serenity	phitm1	0.0767197	0.2182	NA	0.53	4	0	1	0.5
lysogen	serenity	phitm33	0.145953	0.3895	NA	1.64	1	1	1	1
lysogen	serenity	phitm38	0.14685	0.3361	NA	1.67	2	4	4	4
lysogen	serenity	phitm39	0.202411	0.5227	NA	1.1	1	3	3	3
lysogen	serenity	phitm4	0.0767317	0.2182	NA	0.61	2	1	1	1
lysogen	serenity	phitm40	0.202411	0.5227	NA	1.1	1	2	2	2
lysogen	serenity	phitm41	0.0767317	0.2182	NA	0.53	3	0	0	0
lysogen	serenity	phitm42	0.156253	0.4412	NA	1.49	1	5	5	5
lysogen	serenity	phitm44	0.146807	0.3361	NA	1.67	2	4	4	4
lysogen	serenity	phitm46	0.191995	0.5155	NA	2.19	1	5	5	5
lysogen	serenity	phitm47	0.199213	0.5233	NA	2.1	1	4	4	4
lysogen	serenity	phitm6	0.0767197	0.2182	NA	0.53	2	0	0	0
lysogen	serenity	pioneer	0.210165	0.6	34.18	2.88	3	3	6	5
lysogen	serenity	piro94	0.152069	0.4629	32.08	1.8	2	0	2	1
lysogen	serenity	redrock	0.155253	0.5182	34.59	1.26	2	3	3	3
lysogen	serenity	serenity	0	0	0	0	11	0	1	0.181818
lysogen	serenity	starstuff	0.144114	0.3155	16.35	1.43	3	0	1	0.333333
lysogen	serenity	trixie	0.155502	0.4249	35.85	1.46	4	2	3	2.75
lysogen	serenity	updawg	0.15221	0.4715	32.08	1.63	1	0	0	0
lysogen	starstuff	alma	0.219404	0.5638	32.91	2.84	4	5	5	5
lysogen	starstuff	archernm	0.177336	0.3987	40.25	2.05	3	5	6	5.33333
lysogen	starstuff	bxb1	0.335336	0.8074	51.9	3.76	4	5	6	5.25
lysogen	starstuff	d29	0.0147318	0.086	NA	1.02	9	0	2	0.222222
lysogen	starstuff	darthphader	0.212229	0.5846	28.93	2.39	5	5	6	5.6
lysogen	starstuff	davinci	0.199314	0.5261	23.72	2.36	4	4	5	4.75
lysogen	starstuff	drake55	0.169165	0.4467	33.33	1.78	6	3	5	4.66667
lysogen	starstuff	dreamboat	0.372348	0.8251	51.9	3.68	2	5	6	5.5
lysogen	starstuff	eagleeye	0.209688	0.5161	28.48	2.48	4	5	6	5.25
lysogen	starstuff	echild	0.186007	0.4578	36.48	1.95	3	5	5	5
lysogen	starstuff	et2brutus	0.196844	0.4812	15.72	1.34	4	1	2	1.25
lysogen	starstuff	gladiator	0.203263	0.5237	25	2.23	7	4	4	4
lysogen	starstuff	jaan	0.183685	0.4723	17.61	2.1	3	0	0	0
lysogen	starstuff	jeffabunny	0.199012	0.5351	NA	2.06	1	5	5	5
lysogen	starstuff	journey13	0.164725	0.3879	16.35	2	2	1	1	1
lysogen	starstuff	l5	0.14553	0.3113	16.98	1.11	16	0	0	0
lysogen	starstuff	ladybird	0.17628	0.4787	37.74	1.78	4	3	5	4.5
lysogen	starstuff	larenn	0.177124	0.413	32.7	1.54	6	3	5	3.83333
lysogen	starstuff	misswhite	0.153399	0.3405	NA	1.75	2	0	1	0.5
lysogen	starstuff	mulciber	0.202942	0.4419	15.72	1.5	1	2	2	2
lysogen	starstuff	peaches	0.271427	0.6285	44.87	3.17	13	5	6	5.07692
lysogen	starstuff	petruchio	0.381437	0.8231	51.9	3.82	1	5	5	5
lysogen	starstuff	phitm1	0.14553	0.3113	NA	1.11	7	0	0	0
lysogen	starstuff	phitm33	0.151414	0.4315	NA	1.85	3	0	1	0.333333
lysogen	starstuff	phitm38	0.0147676	0.086	NA	1.02	3	4	4	4
lysogen	starstuff	phitm39	0.196844	0.4812	NA	1.34	1	3	3	3
lysogen	starstuff	phitm4	0.14553	0.3113	NA	1.24	4	1	4	2.25
lysogen	starstuff	phitm40	0.196844	0.4812	NA	1.34	1	1	1	1
lysogen	starstuff	phitm41	0.14553	0.3113	NA	1.11	6	0	0	0
lysogen	starstuff	phitm42	0.170997	0.4303	NA	2.26	1	5	5	5
lysogen	starstuff	phitm43	0.0147151	0.086	NA	1.02	2	1	1	1
lysogen	starstuff	phitm44	0.0147509	0.086	NA	1.02	4	0	2	1
lysogen	starstuff	phitm46	0.199314	0.5261	NA	2.36	1	5	5	5
lysogen	starstuff	phitm47	0.203478	0.5237	NA	2.23	3	4	4	4
lysogen	starstuff	phitm6	0.14553	0.3113	NA	1.11	3	0	0	0
lysogen	starstuff	pioneer	0.215262	0.6123	32.91	2.95	1	5	5	5
lysogen	starstuff	piro94	0.169602	0.4624	33.33	2.1	2	6	6	6
lysogen	starstuff	redrock	0.181445	0.4224	37.74	1.77	1	5	5	5
lysogen	starstuff	serenity	0.144114	0.3155	16.35	1.43	6	0	1	0.166667
lysogen	starstuff	starstuff	0	0	0	0	15	0	0	0
lysogen	starstuff	trixie	0.169853	0.4238	40.25	2.18	9	5	5	5
lysogen	starstuff	updawg	0.168423	0.4496	32.08	1.65	1	5	5	5
lysogen	trixie	alma	0.203156	0.5589	46.54	3.02	2	5	5	5
lysogen	trixie	archernm	0.105737	0.2044	16.67	0.9	3	0	0	0
lysogen	trixie	bxb1	0.328417	0.8168	57.59	4.05	2	5	5	5
lysogen	trixie	d29	0.170741	0.4486	NA	2.16	5	4	5	4.2
lysogen	trixie	darthphader	0.200535	0.569	39.62	2.99	5	6	6	6
lysogen	trixie	davinci	0.194466	0.5208	43.59	2.47	4	5	6	5.25
lysogen	trixie	drake55	0.121944	0.3438	20.83	1.43	5	0	0	0
lysogen	trixie	dreamboat	0.364354	0.8342	57.59	3.81	3	5	5	5
lysogen	trixie	eagleeye	0.207131	0.5217	44.65	2.98	2	5	5	5
lysogen	trixie	echild	0.128268	0.3357	18.45	1.31	3	0	1	0.333333
lysogen	trixie	et2brutus	0.214875	0.5907	37.74	1.82	8	2	2	2
lysogen	trixie	gladiator	0.197038	0.5291	42.95	2.49	8	4	5	4.125
lysogen	trixie	jaan	0.156102	0.4666	33.33	1.98	4	0	0	0
lysogen	trixie	jeffabunny	0.193816	0.5628	NA	2.39	2	4	4	4
lysogen	trixie	journey13	0.170613	0.4516	36.48	2.53	2	1	1	1
lysogen	trixie	l5	0.161456	0.4585	35.85	1.71	16	0	2	1.4375
lysogen	trixie	ladybird	0.117514	0.2792	18.45	1.65	4	0	1	0.25
lysogen	trixie	larenn	0.130606	0.3736	23.03	1.21	4	0	0	0
lysogen	trixie	misswhite	0.162956	0.4098	NA	2.17	2	4	5	4.5
lysogen	trixie	mulciber	0.214362	0.5634	37.74	1.57	3	2	2	2
lysogen	trixie	peaches	0.264436	0.6587	58.33	3.2	16	5	5	5
lysogen	trixie	petruchio	0.351811	0.8324	57.59	3.77	1	5	5	5
lysogen	trixie	phitm1	0.161456	0.4585	NA	1.71	6	0	2	1.16667
lysogen	trixie	phitm33	0.177979	0.5138	NA	2.19	4	0	2	1.5
lysogen	trixie	phitm38	0.170741	0.4486	NA	2.16	1	4	4	4
lysogen	trixie	phitm39	0.214875	0.5907	NA	1.82	3	4	4	4
lysogen	trixie	phitm4	0.161456	0.4585	NA	1.85	3	1	2	1.33333
lysogen	trixie	phitm40	0.214875	0.5907	NA	1.82	4	4	4	4
lysogen	trixie	phitm41	0.161456	0.4585	NA	1.71	10	3	6	4.8
lysogen	trixie	phitm42	0.00878749	0.0722	NA	0.37	5	4	4	4
lysogen	trixie	phitm43	0.170741	0.4486	NA	2.16	2	4	4	4
lysogen	trixie	phitm44	0.170741	0.4486	NA	2.16	2	4	4	4
lysogen	trixie	phitm47	0.197038	0.5291	NA	2.49	3	4	4	4
lysogen	trixie	phitm6	0.161456	0.4585	NA	1.71	2	1	2	1.5
lysogen	trixie	pioneer	0.203478	0.5973	46.54	2.97	2	5	5	5
lysogen	trixie	piro94	0.123685	0.3369	20.83	1.93	2	0	0	0
lysogen	trixie	redrock	0.108162	0.3079	12.5	1.23	5	0	2	1.6
lysogen	trixie	serenity	0.155502	0.4249	35.85	1.46	6	1	1	1
lysogen	trixie	starstuff	0.169853	0.4238	40.25	2.18	7	5	6	5.28571
lysogen	trixie	trixie	0	0	0	0	19	0	0	0
lysogen	trixie	updawg	0.123396	0.3257	21.43	1.86	1	0	0	0
lysogen	updawg	archernm	0.123051	0.3865	23.21	1.71	1	0	0	0
lysogen	updawg	bxb1	0.315826	0.8103	55.06	3.48	1	5	5	5
lysogen	updawg	d29	0.169477	0.4851	NA	1.78	1	2	2	2
lysogen	updawg	darthphader	0.202729	0.5587	35.22	2.46	2	5	5	5
lysogen	updawg	drake55	0.0283694	0.0785	1.79	0.82	1	0	0	0
lysogen	updawg	et2brutus	0.213349	0.5508	31.45	1.48	1	0	0	0
lysogen	updawg	gladiator	0.196554	0.5625	41.67	1.87	1	2	2	2
lysogen	updawg	jaan	0.146937	0.4154	29.56	1.97	2	0	0	0
lysogen	updawg	l5	0.15825	0.4403	32.08	1.9	2	0	0	0
lysogen	updawg	larenn	0.0818541	0.2294	17.58	1.12	1	0	0	0
lysogen	updawg	peaches	0.26555	0.6784	55.13	3.17	2	4	4	4
lysogen	updawg	phitm41	0.158354	0.4403	NA	1.9	1	1	1	1
lysogen	updawg	serenity	0.15221	0.4715	32.08	1.63	1	1	1	1
lysogen	updawg	starstuff	0.168423	0.4496	32.08	1.65	1	0	0	0
lysogen	updawg	trixie	0.123396	0.3257	21.43	1.86	2	0	0	0
lysogen	updawg	updawg	0	0	0	0	2	0	0	0
repressor_clone	bxb1	alma	0.332171	0.7869	51.9	3.48	1	3	3	3
repressor_clone	bxb1	bxb1	0	0	0	0	6	1	2	1.83333
repressor_clone	bxb1	davinci	0.351811	0.8001	48.72	3.86	1	5	5	5
repressor_clone	bxb1	eagleeye	0.327691	0.7961	52.53	3.02	1	5	5	5
repressor_clone	bxb1	et2brutus	0.304742	0.7919	51.9	3.69	1	5	5	5
repressor_clone	bxb1	gladiator	0.336151	0.7991	50	4.15	2	5	6	5.5
repressor_clone	bxb1	l5	0.31463	0.7929	54.43	3.77	2	5	5	5
repressor_clone	bxb1	ladybird	0.329893	0.8093	56.96	3.77	1	3	3	3
repressor_clone	bxb1	larenn	0.313456	0.794	54.43	3.56	1	3	3	3
repressor_clone	bxb1	peaches	0.324865	0.7515	38.85	3.66	5	5	5	5
repressor_clone	bxb1	phitm45	2.26782e-05	0	NA	0	2	4	4	4
repressor_clone	bxb1	starstuff	0.335336	0.8074	51.9	3.76	1	5	5	5
repressor_clone	bxb1	trixie	0.328417	0.8168	57.59	4.05	1	5	5	5
repressor_clone	davinci	bxb1	0.351811	0.8001	48.72	3.86	2	5	5	5
repressor_clone	davinci	darthphader	0.220098	0.5288	30.77	1.7	1	1	1	1
repressor_clone	davinci	davinci	0	0	0	0	3	1	1	1
repressor_clone	davinci	eagleeye	0.202942	0.484	25	2.58	3	1	1	1
repressor_clone	davinci	et2brutus	0.207589	0.5532	28.21	1.97	1	1	1	1
repressor_clone	davinci	gladiator	0.058533	0.0881	7.05	1.87	3	1	1	1
repressor_clone	davinci	jaan	0.197428	0.526	28.85	2.48	1	0	0	0
repressor_clone	davinci	jeffabunny	0.0337959	0.1317	NA	1.17	1	1	1	1
repressor_clone	davinci	peaches	0.291395	0.6247	42.86	3.56	1	5	5	5
repressor_clone	davinci	phitm1	0.193173	0.5395	NA	2.25	1	1	1	1
repressor_clone	davinci	phitm33	0.200432	0.5395	NA	1.93	2	0	0	0
repressor_clone	davinci	phitm46	1.20032e-05	0.0103	NA	0	3	1	1	1
repressor_clone	davinci	phitm47	0.0585571	0.0881	NA	1.87	3	1	1	1
repressor_clone	davinci	phitm6	0.193173	0.5395	NA	2.25	1	1	1	1
repressor_clone	et2brutus	alma	0.242769	0.5997	31.65	2.41	2	3	5	4
repressor_clone	et2brutus	bxb1	0.304742	0.7919	51.9	3.69	1	5	5	5
repressor_clone	et2brutus	darthphader	0.244987	0.6411	24.53	2.09	3	3	5	3.66667
repressor_clone	et2brutus	davinci	0.207589	0.5532	28.21	1.97	5	3	5	4
repressor_clone	et2brutus	eagleeye	0.223832	0.5538	29.75	1.84	3	5	5	5
repressor_clone	et2brutus	et2brutus	0	0	0	0	9	0	1	0.888889
repressor_clone	et2brutus	gladiator	0.212974	0.5406	28.85	1.88	5	1	1	1
repressor_clone	et2brutus	jaan	0.22094	0.5965	21.38	2.11	2	0	0	0
repressor_clone	et2brutus	jeffabunny	0.210765	0.5513	NA	1.41	2	1	2	1.5
repressor_clone	et2brutus	l5	0.204235	0.5039	23.27	1.08	2	0	2	1
repressor_clone	et2brutus	larenn	0.211128	0.5592	33.96	1.39	2	0	1	0.5
repressor_clone	et2brutus	misswhite	0.17635	0.5096	NA	1.72	1	1	1	1
repressor_clone	et2brutus	mulciber	0.00851435	0.0759	0	0.5	2	1	1	1
repressor_clone	et2brutus	peaches	0.296594	0.6735	46.79	3.16	8	5	5	5
repressor_clone	et2brutus	phitm1	0.204235	0.5039	NA	1.08	1	1	1	1
repressor_clone	et2brutus	phitm33	0.202729	0.525	NA	1.6	1	1	1	1
repressor_clone	et2brutus	phitm39	5.60707e-05	0	NA	0	1	3	3	3
repressor_clone	et2brutus	phitm40	4.27077e-05	0	NA	0	1	2	2	2
repressor_clone	et2brutus	phitm42	0.217366	0.6063	NA	1.61	2	1	3	2
repressor_clone	et2brutus	phitm46	0.207589	0.5532	NA	1.97	3	4	5	4.33333
repressor_clone	et2brutus	phitm47	0.212974	0.5406	NA	1.88	3	2	2	2
repressor_clone	et2brutus	phitm6	0.204235	0.5039	NA	1.08	1	1	1	1
repressor_clone	et2brutus	pioneer	0.242968	0.5959	31.65	2.58	1	5	5	5
repressor_clone	et2brutus	redrock	0.220098	0.5356	37.11	1.42	1	1	1	1
repressor_clone	et2brutus	starstuff	0.196844	0.4812	15.72	1.34	1	1	1	1
repressor_clone	et2brutus	trixie	0.214875	0.5907	37.74	1.82	2	0	1	0.5
repressor_clone	gladiator	alma	0.221938	0.5497	30.77	2.74	1	3	3	3
repressor_clone	gladiator	bxb1	0.336151	0.7991	50	4.15	1	5	5	5
repressor_clone	gladiator	darthphader	0.226705	0.5156	30.13	2.03	1	1	1	1
repressor_clone	gladiator	davinci	0.058533	0.0881	7.05	1.87	5	2	2	2
repressor_clone	gladiator	eagleeye	0.205223	0.4602	24.36	2.38	1	3	3	3
repressor_clone	gladiator	et2brutus	0.212974	0.5406	28.85	1.88	3	0	1	0.666667
repressor_clone	gladiator	gladiator	0	0	0	0	8	2	2	2
repressor_clone	gladiator	jaan	0.196169	0.502	27.56	2.46	1	0	0	0
repressor_clone	gladiator	jeffabunny	0.0308913	0.1166	NA	1.35	1	1	1	1
repressor_clone	gladiator	l5	0.195029	0.5156	32.69	2.31	1	0	0	0
repressor_clone	gladiator	larenn	0.19354	0.5505	39.1	2.11	1	2	2	2
repressor_clone	gladiator	mulciber	0.211493	0.544	28.85	2.06	1	1	1	1
repressor_clone	gladiator	peaches	0.292233	0.6229	44.16	3.34	8	4	6	4.875
repressor_clone	gladiator	phitm1	0.195029	0.5156	NA	2.31	2	1	1	1
repressor_clone	gladiator	phitm4	0.195029	0.5156	NA	2.24	1	1	1	1
repressor_clone	gladiator	phitm41	0.195029	0.5156	NA	2.31	1	1	1	1
repressor_clone	gladiator	phitm42	0.198513	0.5417	NA	2.44	1	5	5	5
repressor_clone	gladiator	phitm46	0.0585491	0.0984	NA	1.87	4	4	6	4.5
repressor_clone	gladiator	phitm47	1.33373e-05	0	NA	0	4	3	4	3.75
repressor_clone	gladiator	phitm6	0.195123	0.5156	NA	2.31	2	1	1	1
repressor_clone	gladiator	serenity	0.199213	0.5233	31.41	2.1	1	2	2	2
repressor_clone	gladiator	starstuff	0.203263	0.5237	25	2.23	2	1	1	1
repressor_clone	gladiator	trixie	0.197038	0.5291	42.95	2.49	1	5	5	5
repressor_clone	l5	bxb1	0.31463	0.7929	54.43	3.77	1	5	5	5
repressor_clone	l5	d29	0.14698	0.3373	NA	1.31	2	0	1	0.5
repressor_clone	l5	darthphader	0.217903	0.5778	35.22	2.33	1	3	3	3
repressor_clone	l5	davinci	0.193173	0.5395	32.05	2.25	2	4	5	4.5
repressor_clone	l5	drake55	0.162007	0.4374	32.08	1.64	1	3	3	3
repressor_clone	l5	dreamboat	0.365621	0.8111	54.43	3.63	1	4	4	4
repressor_clone	l5	eagleeye	0.208049	0.4753	34.81	2.11	1	5	5	5
repressor_clone	l5	et2brutus	0.204235	0.5039	23.27	1.08	4	0	2	0.75
repressor_clone	l5	gladiator	0.195029	0.5156	32.69	2.31	4	1	2	1.25
repressor_clone	l5	jaan	0.171447	0.5307	20.75	1.78	1	0	0	0
repressor_clone	l5	jeffabunny	0.190488	0.5384	NA	2.06	1	4	4	4
repressor_clone	l5	journey13	0.137835	0.3198	14.47	2.06	1	0	0	0
repressor_clone	l5	l5	0	0	0	0	11	0	2	1.45455
repressor_clone	l5	ladybird	0.161841	0.4915	37.74	1.86	1	1	1	1
repressor_clone	l5	larenn	0.163012	0.4254	32.7	1.2	2	3	3	3
repressor_clone	l5	misswhite	0.123051	0.3736	NA	1.86	2	1	1	1
repressor_clone	l5	peaches	0.287748	0.6683	47.44	3.2	10	4	5	4.7
repressor_clone	l5	phitm1	3.46937e-05	0	NA	0	4	2	2	2
repressor_clone	l5	phitm33	0.133935	0.3556	NA	1.55	2	0	1	0.5
repressor_clone	l5	phitm38	0.14698	0.3373	NA	1.31	1	6	6	6
repressor_clone	l5	phitm39	0.204235	0.5039	NA	1.08	3	4	4	4
repressor_clone	l5	phitm4	5.4734e-05	0	NA	0.21	2	3	4	3.5
repressor_clone	l5	phitm40	0.204235	0.5039	NA	1.08	3	2	2	2
repressor_clone	l5	phitm41	1.60058e-05	0	NA	0	2	1	2	1.5
repressor_clone	l5	phitm42	0.161676	0.4806	NA	1.8	3	4	4	4
repressor_clone	l5	phitm43	0.14698	0.3373	NA	1.31	1	1	1	1
repressor_clone	l5	phitm44	0.14698	0.3373	NA	1.31	1	1	1	1
repressor_clone	l5	phitm46	0.193173	0.5395	NA	2.25	1	4	4	4
repressor_clone	l5	phitm47	0.195029	0.5156	NA	2.31	3	0	2	1
repressor_clone	l5	phitm6	3.33584e-05	0	NA	0	2	0	1	0.5
repressor_clone	l5	piro94	0.15768	0.4315	32.08	2.07	1	5	5	5
repressor_clone	l5	redrock	0.168177	0.5215	34.59	1.38	2	4	5	4.5
repressor_clone	l5	serenity	0.0767078	0.2182	3.14	0.53	2	0	1	0.5
repressor_clone	l5	starstuff	0.14553	0.3113	16.98	1.11	5	0	1	0.6
repressor_clone	l5	trixie	0.161456	0.4585	35.85	1.71	10	3	5	4.2
repressor_clone	starstuff	bxb1	0.335336	0.8074	51.9	3.76	1	5	5	5
repressor_clone	starstuff	d29	0.0147318	0.086	NA	1.02	3	1	1	1
repressor_clone	starstuff	davinci	0.199314	0.5261	23.72	2.36	2	5	5	5
repressor_clone	starstuff	drake55	0.169165	0.4467	33.33	1.78	2	4	4	4
repressor_clone	starstuff	et2brutus	0.196844	0.4812	15.72	1.34	2	0	1	0.5
repressor_clone	starstuff	gladiator	0.203263	0.5237	25	2.23	4	3	4	3.75
repressor_clone	starstuff	journey13	0.164725	0.3879	16.35	2	1	1	1	1
repressor_clone	starstuff	l5	0.14553	0.3113	16.98	1.11	6	0	1	0.833333
repressor_clone	starstuff	ladybird	0.17628	0.4787	37.74	1.78	1	2	2	2
repressor_clone	starstuff	larenn	0.177124	0.413	32.7	1.54	3	2	3	2.66667
repressor_clone	starstuff	misswhite	0.153399	0.3405	NA	1.75	1	1	1	1
repressor_clone	starstuff	peaches	0.271427	0.6285	44.87	3.17	10	4	5	4.9
repressor_clone	starstuff	phitm1	0.14553	0.3113	NA	1.11	4	0	1	0.5
repressor_clone	starstuff	phitm33	0.151414	0.4315	NA	1.85	1	1	1	1
repressor_clone	starstuff	phitm38	0.0147676	0.086	NA	1.02	2	4	6	5
repressor_clone	starstuff	phitm39	0.196844	0.4812	NA	1.34	1	4	4	4
repressor_clone	starstuff	phitm4	0.14553	0.3113	NA	1.24	2	4	6	5
repressor_clone	starstuff	phitm40	0.196844	0.4812	NA	1.34	1	2	2	2
repressor_clone	starstuff	phitm41	0.14553	0.3113	NA	1.11	2	1	1	1
repressor_clone	starstuff	phitm42	0.170997	0.4303	NA	2.26	1	4	4	4
repressor_clone	starstuff	phitm43	0.0147151	0.086	NA	1.02	1	1	1	1
repressor_clone	starstuff	phitm44	0.0147509	0.086	NA	1.02	2	1	1	1
repressor_clone	starstuff	phitm46	0.199314	0.5261	NA	2.36	1	5	5	5
repressor_clone	starstuff	phitm47	0.203478	0.5237	NA	2.23	3	4	4	4
repressor_clone	starstuff	phitm6	0.14553	0.3113	NA	1.11	2	1	1	1
repressor_clone	starstuff	piro94	0.169602	0.4624	33.33	2.1	1	5	5	5
repressor_clone	starstuff	serenity	0.144114	0.3155	16.35	1.43	2	1	1	1
repressor_clone	starstuff	starstuff	0	0	0	0	10	0	2	1
repressor_clone	starstuff	trixie	0.169853	0.4238	40.25	2.18	5	3	5	4.4
repressor_clone	trixie	bxb1	0.328417	0.8168	57.59	4.05	1	5	5	5
repressor_clone	trixie	d29	0.170741	0.4486	NA	2.16	2	3	6	4.5
repressor_clone	trixie	darthphader	0.200535	0.569	39.62	2.99	1	4	4	4
repressor_clone	trixie	davinci	0.194466	0.5208	43.59	2.47	2	4	6	5
repressor_clone	trixie	drake55	0.121944	0.3438	20.83	1.43	1	0	0	0
repressor_clone	trixie	dreamboat	0.364354	0.8342	57.59	3.81	1	6	6	6
repressor_clone	trixie	eagleeye	0.207131	0.5217	44.65	2.98	1	5	5	5
repressor_clone	trixie	et2brutus	0.214875	0.5907	37.74	1.82	4	1	1	1
repressor_clone	trixie	gladiator	0.197038	0.5291	42.95	2.49	4	3	4	3.75
repressor_clone	trixie	jaan	0.156102	0.4666	33.33	1.98	1	0	0	0
repressor_clone	trixie	jeffabunny	0.193816	0.5628	NA	2.39	1	4	4	4
repressor_clone	trixie	journey13	0.170613	0.4516	36.48	2.53	1	1	1	1
repressor_clone	trixie	l5	0.161456	0.4585	35.85	1.71	10	1	2	1.1
repressor_clone	trixie	ladybird	0.117514	0.2792	18.45	1.65	1	1	1	1
repressor_clone	trixie	larenn	0.130606	0.3736	23.03	1.21	2	0	1	0.5
repressor_clone	trixie	misswhite	0.162956	0.4098	NA	2.17	2	4	5	4.5
repressor_clone	trixie	peaches	0.264436	0.6587	58.33	3.2	10	4	5	4.9
repressor_clone	trixie	phitm1	0.161456	0.4585	NA	1.71	3	0	0	0
repressor_clone	trixie	phitm33	0.177979	0.5138	NA	2.19	2	1	1	1
repressor_clone	trixie	phitm38	0.170741	0.4486	NA	2.16	1	6	6	6
repressor_clone	trixie	phitm39	0.214875	0.5907	NA	1.82	3	3	4	3.66667
repressor_clone	trixie	phitm4	0.161456	0.4585	NA	1.85	1	1	1	1
repressor_clone	trixie	phitm40	0.214875	0.5907	NA	1.82	3	3	4	3.33333
repressor_clone	trixie	phitm41	0.161456	0.4585	NA	1.71	3	4	5	4.33333
repressor_clone	trixie	phitm42	0.00878749	0.0722	NA	0.37	3	4	4	4
repressor_clone	trixie	phitm43	0.170741	0.4486	NA	2.16	1	4	4	4
repressor_clone	trixie	phitm44	0.170741	0.4486	NA	2.16	1	6	6	6
repressor_clone	trixie	phitm46	0.194466	0.5208	NA	2.47	1	5	5	5
repressor_clone	trixie	phitm47	0.197038	0.5291	NA	2.49	3	4	4	4
repressor_clone	trixie	phitm6	0.161456	0.4585	NA	1.71	1	1	1	1
repressor_clone	trixie	piro94	0.123685	0.3369	20.83	1.93	1	0	0	0
repressor_clone	trixie	redrock	0.108162	0.3079	12.5	1.23	2	2	2	2
repressor_clone	trixie	serenity	0.155502	0.4249	35.85	1.46	1	1	1	1
repressor_clone	trixie	starstuff	0.169853	0.4238	40.25	2.18	4	4	5	4.75
repressor_clone	trixie	trixie	0	0	0	0	12	0	1	0.916667
