# Supplementary material for: Evolution of Superinfection Immunity in Cluster A Mycobacteriophages
Source: mBio. 2019 Jun 4;10(3):e00971-19. doi: 10.1128/mBio.00971-19 (PMC6550527; doi:10.1128/mBio.00971-19)
Supplement: TABLE S2 [file mBio.00971-19-st002.xlsx]

## Sheet: Sheet2
Oligo #	Sequence
oTM13	CATGGAGGGACATATGAGCGGCAAAATC
oTM14	GCACACGGCCAAGCTTGTTCGG
oTM17	TGAGCCTGACTTGACATCGCACGGCGGGGG
oTM18	CCCCCGCCGTGCGATGTCAAGTCAGGCTCA
oTM188	TTCGAGCTCGGTACCCGGGGATCCTCCATGATGTATTTGTCGCCGTGACG
oTM189	GAGATGGTGCCCTTGGTGGTCGACTCGATTCTGACTGGCACGTGGCCCAC
oTM19	TGACCTTGACTTGACATCGCACACTGGGAG
oTM190	TTCGAGCTCGGTACCCGGGGATCCTCCATGACGTCCATGTGTTCTGCGGC
oTM191	GAGATGGTGCCCTTGGTGGTCGACTCGTGGTCGACATCGACGGGAGGTTG
oTM192	TTCGAGCTCGGTACCCGGGGATCCTCAGCATCACGTCTCGGATGGGCTGG
oTM193	GAGATGGTGCCCTTGGTGGTCGACTGTGTACGTGGACGACGTGGAAGACA
oTM194	TTCGAGCTCGGTACCCGGGGATCCTGTACTCGACTTTGTTCGCGGAAAGA
oTM195	GAGATGGTGCCCTTGGTGGTCGACTCATCGACCTCGAGGAGTACATCAAG
oTM196	TTCGAGCTCGGTACCCGGGGATCCTGTGCGAGCACGTCAACCTGGTCGGC
oTM197	GAGATGGTGCCCTTGGTGGTCGACTCAGGCTGCCGTACATCGCCGAAGAC
oTM198	TTCGAGCTCGGTACCCGGGGATCCTCCACCAGGAGCGATCTTCACGTTCT
oTM199	GAGATGGTGCCCTTGGTGGTCGACTCTCGAAGAACTGGCAGATCTCCGTG
oTM20	CTCCCAGTGTGCGATGTCAAGTCAAGGTCA
oTM21	TAGTTCCAACTTGACACTCATCAGTGAGGG
oTM22	CCCTCACTGATGAGTGTCAAGTTGGAACTA
oTM23	TGATCGCAACTTGACACCCACCGTGAGGGG
oTM24	CCCCTCACGGTGGGTGTCAAGTTGCGATCA
oTM257	ACCAGATCTTTAAATCTAGACTGCAGTCTCGTCGAACTGGAGTTCCTC
oTM258	ACGTCGACATCGATAAGCTTCTACTCTTCCGAAGACCCCTCG
oTM265	ACGTCGACATCGATAAGCTTCATGTTCGGATCCTCGATGACG
oTM266	ACCAGATCTTTAAATCTAGAGGTGACCACAACAATTGCGGATCCAGCT
oTM267	ACGTCGACATCGATAAGCTTCGAATTCTGCAGCTGGATCCGCAATTG
oTM29	GCAGCTACCGGCATCCAGGACACCTGGAAC
oTM30	GTTCCAGGTGTCCTGGATGCCGGTAGCTGC
oTM31	TAAGGCGAACTTGACATCCACCGGGTTGGG
oTM32	CCCAACCCGGTGGATGTCAAGTTCGCCTTA
oTM33	TGAGCAGTACTTGACATTCACCAGGTTGGG
oTM34	CCCAACCTGGTGAATGTCAAGTACTGCTCA
oTM35	TGAGCAGTACTTGACATCGCACAGGTTGGG
oTM36	CCCAACCTGTGCGATGTCAAGTACTGCTCA
oTM37	TGAGCAGTACTTGACATCCAACAGGTTGGG
oTM38	CCCAACCTGTTGGATGTCAAGTACTGCTCA
oTM39	TGAGCAGTACTTGACATCCCCCAGGTTGGG
oTM40	CCCAACCTGGGGGATGTCAAGTACTGCTCA
oTM41	TGAGCAGTACTTGACATCGACCAGGTTGGG
oTM42	CCCAACCTGGTCGATGTCAAGTACTGCTCA
oTM43	TGAGCAGTACTTGACATCCACCAGGTTGGG
oTM44	CCCAACCTGGTGGATGTCAAGTACTGCTCA
oTM45	TGAGCAGTACTTGACATCCCACAGGTTGGG
oTM46	CCCAACCTGTGGGATGTCAAGTACTGCTCA
oTM47	TGAGCAGTACTTGACATCGAACAGGTTGGG
oTM48	CCCAACCTGTTCGATGTCAAGTACTGCTCA
oTM49	TGAGCAGTACTTGACATCGCCCAGGTTGGG
oTM50	CCCAACCTGGGCGATGTCAAGTACTGCTCA
oTM51	GTGGCCAGACGACATCGAGGAGCTTCTCTCGGAGCCCGACTACAAGGACGACGATGACAAGTAAAAGTCACGACCGGTTGTGTGAGCCAACCCAGGC
oTM52	GTGGCCAGACGACATCGAGGAGCTTCTCTCGGAGCCCTACCCATACGACGTCCCAGACTACGCTTAAAAGTCACGACCGGTTGTGTGAGCCAACCCAGGC
oTM53	CGGGTGAACGAGCACACCAACCTCACCGCCGAGGGTGAACTCCTCTGGTCgtggccagacgacatcgaggagctt
oTM54	AACAGCTTTGCGAGCCGAGTGAGGGGCACGGGGTTTCCTTTCGTTGCGCGgcctgggttggctcacacaaccggt
